# Supplementary material for: Enlightening the taxonomy darkness of human gut microbiomes with a cultured biobank
Source: Microbiome. 2021 May 21;9:119. doi: 10.1186/s40168-021-01064-3 (PMC8140505; doi:10.1186/s40168-021-01064-3)
Supplement: Supplementary file 4 — Additional file 3: Table S2. The basic information of sample mixtures and the donors. [file 40168_2021_1064_MOESM4_ESM.xlsx]

## Sheet: Sheet1
Table S2. The basic information of sample mixtures and the donors
Batch of isoaltion	The serial number of sample mixtures	Geography of donors	Sample size	Basic information of donors
				Agedness(60+)		Middle age(40-60)		Youth(20-40)		Juvenile(5-20)		Child(0-5)
				Male	Female	Male	Female	Male	Female	Male	Female	Male	Female
1	1-1	Beijing, China	2			1	1
2	2-1	Beijing, China	1			1
3	3-1	Beijing, China	8			1		7
	3-2	Beijing, China	10				2		8
4	4-1	Beijing, China	8					4	4
5	5-1	Beijing, China	1					1
6	6-1	Guangdong, China	10					5	5
	6-2	Guangdong, China	10					5	5
7	7-1	Beijing, China	9					5	2		1		1
	7-2	Beijing, China	7				1	2	2	1	1
	7-3	Beijing, China	10	1	1	1	1	3	2			1
	7-4	Inner Mongolia, China	6	1	1		1	1	1	1
8	8-1	Hebei, China	7	2	2	2	1
	8-2	Henan, China	9					5	3	1
	8-3	Henan, China	7					2	4	1
9	9-1	Beijing, China	10							7	3
	9-2	Beijing, China	8							5	3
10	10-1	Inner Mongolia, China	4	1	1		1		1
11	11-1	Beijing, China	9				1	4	4
12	12-1	Beijing, China	10	1	1			5	2	1
13	13-1	Xinjiang, China	7			4		3
14	14-1	Xinjiang, China	10							5	5
	14-2	Xinjiang, China	7							5	2
	14-3	Xinjiang, China	10							5	5
	14-4	Xinjiang, China	10							5	5
	14-5	Xinjiang, China	10							5	5
	14-6	Xinjiang, China	10							5	5
	14-7	Xinjiang, China	10							5	5
	14-8	Xinjiang, China	10							5	5
15	15-1	Beijing, China	6			1	1	2	1			1
16	16-1	Xinjiang, China	3					2	1
