# Supplementary material for: Enlightening the taxonomy darkness of human gut microbiomes with a cultured biobank
Source: Microbiome. 2021 May 21;9:119. doi: 10.1186/s40168-021-01064-3 (PMC8140505; doi:10.1186/s40168-021-01064-3)
Supplement: Supplementary file 5 — Additional file 4: Table S3. The pretreatments used for large-scale human gut microbe isolation. [file 40168_2021_1064_MOESM5_ESM.xlsx]

## Sheet: Table S2
Table S3. The pretreatments used for large-scale human gut microbe isolation
Methods	Buffer or solution	Preincubation	Filteration	Temprature	Gaseous environment
1	PBS	No	45 μm	NA	Aerobic
2	PBS	No	70 μm	NA	Aerobic
3	PBS	No	45 μm	NA	Anaerobic
4	PBS	No	70 μm	NA	Anaerobic
5	35% Alcohol	Yes	No	37°C(4h)	Anaerobic
6	50% Alcohol	Yes	No	37°C(4h)	Anaerobic
7	70% Alcohol	Yes	No	37°C(4h)	Anaerobic
8	70% Alcohol	Yes	No	37°C(4h)	Anaerobic
9	PBS	Yes	No	80°C(30min)	Anaerobic
10	PBS	Yes	No	80°C(10min)	Anaerobic
11	Pig Intestine Extractive	Yes	No	37°C(28d)	Anaerobic
