# Supplementary material for: Enlightening the taxonomy darkness of human gut microbiomes with a cultured biobank
Source: Microbiome. 2021 May 21;9:119. doi: 10.1186/s40168-021-01064-3 (PMC8140505; doi:10.1186/s40168-021-01064-3)
Supplement: Supplementary file 6 — Additional file 5: Table S4. The media and culture conditions used for large-scale human gut microbe isolation. [file 40168_2021_1064_MOESM6_ESM.xlsx]

## Sheet: Table S4
Table S4. The media and culture conditions used for large-scale human gut microbe isolation
Culture conditions	Base medium	Supplements	Incubation temprature	Incubation Gaseous environment
1	modified MGAM Medium		37°C	Aerobic
2	modified MGAM Medium	sheep blood 5%	37°C	Aerobic
3	Macconkey Medium		37°C	Aerobic
4	YCFA medium		37°C	Aerobic
5	Luria Bertani Medium		37°C	Aerobic
6	modified MGAM Medium		37°C	Anaerobic
7	modified MGAM Medium	vancomycin(10 µg/ml), polymyxin(10µg/ml), Fructo-oligosaccharide(1g/L), D-(, )-Cellobiose(1 g/L), Synanthrin(1 g/L), Clarified Rumen Fluid 10%, sheep blood 5%, Mix small molecular acids	37°C	Anaerobic
8	modified MGAM Medium	Gastron(1 g/L), Fructo-oligosaccharide(1 g/L), D-Cellobiose(1 g/L), Synanthrin(1 g/L), Clarified Rumen Fluid 10%, sheep blood 5%, Mix small molecular acids	37°C	Anaerobic
9	modified MGAM Medium	bile acid(1 g/L), Fructo-oligosaccharide(1 g/L), D-Cellobiose(1g/L), Synanthrin(1 g/L), Clarified Rumen Fluid 10%, sheep blood 5%, Mix small molecular acids	37°C	Anaerobic
10	modified MGAM Medium	Fructo-oligosaccharide(1 g/L), D-Cellobiose(1 g/L), Synanthrin(1 g/L), Clarified Rumen Fluid 10%, Mix small molecular acids	37°C	Anaerobic
11	modified MGAM Medium	Fructo-oligosaccharide(1 g/L), D-Cellobiose(1 g/L), Synanthrin(1 g/L), Clarified Rumen Fluid 10%, sheep blood 5%, Mix small molecular acids	37°C	Anaerobic
12	modified MGAM Medium	Fructo-oligosaccharide(1 g/L), D-Cellobiose(1g/L), Synanthrin(1 g/L), Clarified Rumen Fluid 10%, Mix small molecular acids, Sodium taurocholate(1 g/L)	37°C	Anaerobic
13	modified MGAM Medium	Fructo-oligosaccharide(1 g/L), D-Cellobiose(1 g/L), Synanthrin(1g/L), Clarified Rumen Fluid 10%, sheep blood 5%, Mix small molecular acids, Sodium taurocholate(1 g/L)	37°C	Anaerobic
14	modified MGAM Medium	Separate autoclaved agar, Carbohydrate mixed(4 g/L), Clarified Rumen Fluid 10%, sheep blood 5%, Mix small molecular acids	37°C	Anaerobic
15	modified MGAM Medium	Separate autoclaved agar, Carbohydrate mixed(4 g/L), Clarified Rumen Fluid 10%, sheep blood 5%, Mix small molecular acids, Sodiumtaurocholate(1 g/L)	37°C	Anaerobic
16	modified MGAM Medium	Carbohydrate mixed(4 g/L), Clarified Rumen Fluid 10%, sheep blood 5%, Mix small molecular acids, berberine(500 mg/L)	37°C	Anaerobic
17	modified MGAM Medium	Carbohydrate mixed(4 g/L), Clarified Rumen Fluid 10%, sheep blood 5%, Mix small molecular acids, Antibioti cpatch	37°C	Anaerobic
18	modified MGAM Medium	Carbohydrate mixed(4 g/L), Clarified Rumen Fluid 10%, sheep blood 5%, Mix small molecular acids, Wolfe's Mineral solution(0.1%), Wolfe's Vitamin solution(0.1%), vitamin K1 1 ml(0.1%)	37°C	Anaerobic
19	modified MGAM Medium	Carbohydrate mixed(4 g/L), Clarified Rumen Fluid 10%, sheep blood 5%, Mix small molecular acids, Wolfe's Mineral solution(0.1%), Wolfe's Vitamin solution(0.1%), vitamin K1 1 ml(0.1%), Sodiumtaurocholate(1 g/L)	37°C	Anaerobic
20	Schaedler Broth		37°C	Anaerobic
21	Schaedler Broth	Sodium taurocholate (1 g/L)	37°C	Anaerobic
22	Schaedler Broth	Clarified Rumen Fluid 10%, sheep blood 5%	37°C	Anaerobic
23	Schaedler Broth	Clarified Rumen Fluid 10%, sheep blood 5%, Sodium taurocholate (1 g/L)	37°C	Anaerobic
24	Schaedler Broth	Polypeptone, Clarified Rumen Fluid 10%, sheep blood 5%, Wolfe's Mineral solution(0.1%), Wolfe's Vitamin solution(0.1%), vitamin K1 1 ml(0.1%)	37°C	Anaerobic
25	Schaedler Broth	Polypeptone, Clarified Rumen Fluid 10%, sheep blood 5%, Wolfe's Mineral solution(0.1%), Wolfe's Vitamin solution(0.1%), vitamin K1 1 ml(0.1%), Sodium taurocholate(1 g/L)	37°C	Anaerobic
26	Enterobacteria Enrichment Broth		37°C	Anaerobic
27	Enterobacteria Enrichment Broth	Sodium taurocholate (1 g/L)	37°C	Anaerobic
28	Clostridium Enrichment Medium		37°C	Anaerobic
29	Clostridium Enrichment Medium	Sodium taurocholate (1 g/L)	37°C	Anaerobic
30	Nutrient agar		37°C	Anaerobic
31	Nutrient agar	Sodium taurocholate (1 g/L)	37°C	Anaerobic
32	Deoxycholalate Agar		37°C	Anaerobic
33	Deoxycholalate Agar	Sodium taurocholate (1 g/L)	37°C	Anaerobic
34	MRS medium		37°C	Anaerobic
35	MRS medium	Sodium taurocholate (1 g/L)	37°C	Anaerobic
36	YCFA medium		37°C	Anaerobic
37	YCFA medium	Sodium taurocholate (1 g/L)	37°C	Anaerobic
38	YCFA medium	Clarified Rumen Fluid 10%	37°C	Anaerobic
39	YCFA medium	Clarified Rumen Fluid 10%, Sodium taurocholate(1 g/L)	37°C	Anaerobic
40	YCFA medium	Clarified Rumen Fluid 10%, sheep blood 5%, Mix small molecular acids	37°C	Anaerobic
41	YCFA medium	Clarified Rumen Fluid 10%, sheep blood 5%, Mix small molecular acids, Sodium taurocholate(1 g/L)	37°C	Anaerobic
42	Fastidious Anaerobe Broth		37°C	Anaerobic
43	Fastidious Anaerobe Broth	Sodium taurocholate (1g/L)	37°C	Anaerobic
44	Fastidious Anaerobe Broth	Clarified Rumen Fluid 10%, sheep blood 5%	37°C	Anaerobic
45	Fastidious Anaerobe Broth	Clarified Rumen Fluid 10%, sheep blood 5%, Sodium taurocholate (1g/L)	37°C	Anaerobic
46	Fastidious Anaerobe Broth	Clarified Rumen Fluid 10%, sheep blood 5%, fumaric acid(1.8 g/L)	37°C	Anaerobic
47	Fastidious Anaerobe Broth	Fructo-oligosaccharide(1 g/L), D-Cellobiose(1 g/L), Synanthrin(1 g/L), Clarified Rumen Fluid 10%, Mix small molecular acids	37°C	Anaerobic
48	Fastidious Anaerobe Broth	Fructo-oligosaccharide(1 g/L), D-Cellobiose(1 g/L), Synanthrin(1 g/L), Clarified Rumen Fluid 10%, sheep blood 5%, Mix small molecular acids	37°C	Anaerobic
49	PYG medium		37°C	Anaerobic
50	PYG medium	Sodium taurocholate (1 g/L)	37°C	Anaerobic
51	PYG medium	Clarified Rumen Fluid 10%, sheep blood 5%	37°C	Anaerobic
52	PYG medium	Clarified Rumen Fluid 10%, sheep blood 5%, Sodium taurocholate(1 g/L)	37°C	Anaerobic
53	Modified R medium		37°C	Anaerobic
54	Modified R medium	Sodium taurocholate (1 g/L)	37°C	Anaerobic
55	Modified R medium	Clarified Rumen Fluid 10%, sheep blood 5%	37°C	Anaerobic
56	Modified R medium	Clarified Rumen Fluid 10%, sheep blood 5%, Sodium taurocholate(1 g/L)	37°C	Anaerobic
57	Brucella Broth		37°C	Anaerobic
58	Brucella Broth	Sodium taurocholate (1 g/L)	37°C	Anaerobic
59	2216E Medium		37°C	Anaerobic
60	DZP Mixpeptone Medium		37°C	Anaerobic
61	DZP Mixpeptone Medium	Sodium taurocholate (1 g/L)	37°C	Anaerobic
62	Columbia Blood Medium	Fructo-oligosaccharide(1 g/L), D-Cellobiose(1 g/L), Synanthrin(1 g/L), Glucose(1 g/L), Clarified Rumen Fluid 10%, Mix small molecular acids	37°C	Anaerobic
63	Columbia Blood Medium	Fructo-oligosaccharide(1 g/L), D-Cellobiose(1 g/L), Synanthrin(1 g/L), Glucose(1 g/L), Clarified Rumen Fluid 10%, Mix small molecular acids, Sodium taurocholate (1 g/L),	37°C	Anaerobic
64	Wilkins Chalgren Anaerobe Broth	Fructo-oligosaccharide(1 g/L), D-Cellobiose(1 g/L), Synanthrin(1 g/L), Clarified Rumen Fluid 10%, Mix small molecular acids	37°C	Anaerobic
65	Wilkins Chalgren Anaerobe Broth	Fructo-oligosaccharide(1 g/L), D-Cellobiose(1 g/L), Synanthrin(1 g/L), Clarified Rumen Fluid 10%, sheep blood 5%, Mix small molecular acids	37°C	Anaerobic
66	Wilkins Chalgren Anaerobe Broth	Fructo-oligosaccharide(1 g/L), D-Cellobiose(1 g/L), Synanthrin(1 g/L), Clarified Rumen Fluid 10%, Mix small molecular acids, Sodium taurocholate (1g/L),	37°C	Anaerobic
67	Wilkins Chalgren Anaerobe Broth	Fructo-oligosaccharide(1 g/L), D-Cellobiose(1 g/L), Synanthrin(1 g/L), Clarified Rumen Fluid 10%, sheep blood 5%, Mix small molecular acids, Sodium taurocholate (1 g/L),	37°C	Anaerobic
