# Supplementary material for: Enlightening the taxonomy darkness of human gut microbiomes with a cultured biobank
Source: Microbiome. 2021 May 21;9:119. doi: 10.1186/s40168-021-01064-3 (PMC8140505; doi:10.1186/s40168-021-01064-3)
Supplement: Supplementary file 9 — Additional file 8: Table S7. The taxonomic and 16S rRNA gene information of hGMB. [file 40168_2021_1064_MOESM9_ESM.xlsx]

## Sheet: representatives of 400 species
Table S7. The taxonomic and 16S rRNA gene information of hGMB
Taxon Number	Phylum	Order	Class	Family	Species	Type/Representative strains	CGMCC accession numbers of strains	Genbank accessions of 16S rRNA gene sequences	NMDC accessions of 16S rRNA gene sequence	Geographic location of sample mixture	The serial number of sample mixture (Table S2)	Representatives of "Most wanted" taxa	Is newly-denominated taxon?
Taxon_1	Firmicutes	Clostridia	Clostridiales	Yeguiaceae	Yeguia hominis	NSJ-40	1.32813	MT905124	NMDCN0000101	Xinjiang, China	13-1		Yes
Taxon_2	Firmicutes	Clostridia	Clostridiales	Christensenellaceae	Luoshenia tenuis	NSJ-44	1.32817	MT905125	NMDCN0000102	Beijing, China	9-2		Yes
Taxon_3	Firmicutes	Clostridia	Clostridiales	Feifaniaceae	Feifania hominis	BX7	1.32862	MT905126	NMDCN0000103	Xinjiang, China	13-1		Yes
Taxon_4	Firmicutes	Clostridia	Clostridiales	Bianqueaceae	Bianquea renquensis	NSJ-32	1.32805	MT905127	NMDCN0000104	Xinjiang, China	13-1		Yes
Taxon_5	Firmicutes	Clostridia	Clostridiales	Christensenellaceae	Gehongia tenuis	NSJ-53	1.32829	MT905128	NMDCN0000105	Xinjiang, China	13-1		Yes
Taxon_6	Firmicutes	Clostridia	Clostridiales	Christensenellaceae	Guopingia tenuis	NSJ-63	1.32839	MT905129	NMDCN0000106	Beijing, China	9-1		Yes
Taxon_7	Firmicutes	Clostridia	Clostridiales	Clostridiaceae	Ligaoa zhengdingensis	NSJ-31	1.32804	MT905130	NMDCN0000107	Xinjiang, China	13-1		Yes
Taxon_8	Firmicutes	Clostridia	Clostridiales	Clostridiaceae	Congzhengia minquanensis	H8	1.32875	MT905131	NMDCN0000108	Xinjiang, China	13-1		Yes
Taxon_9	Firmicutes	Clostridia	Clostridiales	Clostridiaceae	Fumia xinanensis	NSJ-33	1.32806	MT905132	NMDCN0000109	Xinjiang, China	13-1		Yes
Taxon_10	Firmicutes	Clostridia	Clostridiales	Lachnospiraceae	Wujia chipingensis	NSJ-4	1.52560	MT905133	NMDCN000010A	Henan, China	8-3		Yes
Taxon_11	Firmicutes	Clostridia	Clostridiales	Lachnospiraceae	Simiaoa sunii	NSJ-8	1.52840	MT905134	NMDCN000010B	Henan, China	8-3		Yes
Taxon_12	Firmicutes	Clostridia	Clostridiales	Lachnospiraceae	Simiaoa hominis	H15	1.32863	MT905135	NMDCN000010C	Henan, China	8-3		Yes
Taxon_13	Firmicutes	Clostridia	Clostridiales	Lachnospiraceae	Jutongia hominis	BX3	1.32876	MT905136	NMDCN000010D	Beijing, China	1-1		Yes
Taxon_14	Firmicutes	Clostridia	Clostridiales	Lachnospiraceae	Jutongia huaianensis	NSJ-37	1.32810	MT905137	NMDCN000010E	Beijing, China	9-1		Yes
Taxon_15	Firmicutes	Clostridia	Clostridiales	Lachnospiraceae	Qiania dongpingensis	NSJ-38	1.32811	MT905138	NMDCN000010F	Beijing, China	9-1		Yes
Taxon_16	Firmicutes	Clostridia	Clostridiales	Lachnospiraceae	Zhenhengia yiwuensis	NSJ-12	1.32465	MT905139	NMDCN000010G	Beijing, China	9-2		Yes
Taxon_17	Firmicutes	Clostridia	Clostridiales	Lachnospiraceae	Jingyaoa shaoxingensis	NSJ-46	1.32819	MT905140	NMDCN000010H	Xinjiang, China	13-1		Yes
Taxon_18	Firmicutes	Clostridia	Clostridiales	Lachnospiraceae	Wansuia hejianensis	NSJ-29	1.32802	MT905141	NMDCN000010I	Beijing, China	11-1		Yes
Taxon_19	Firmicutes	Clostridia	Clostridiales	Mogibacterium	Zhenpiania hominis	BX12	1.32877	MT905142	NMDCN000010J	Beijing, China	3-1		Yes
Taxon_20	Firmicutes	Clostridia	Clostridiales	Mogibacterium	Lentihominibacter faecis	BX16	1.32878	MT905143	NMDCN000010K	Beijing, China	3-2		Yes
Taxon_21	Firmicutes	Clostridia	Clostridiales	Mogibacterium	Lentihominibacter hominis	NSJ-24	1.32874	MT905144	NMDCN000010L	Beijing, China	1-1		Yes
Taxon_22	Firmicutes	Clostridia	Clostridiales	Oscillospiraceae	Yanshouia hominis	BX1	1.32879	MT905145	NMDCN000010M	Beijing, China	2-1		Yes
Taxon_23	Firmicutes	Clostridia	Clostridiales	Oscillospiraceae	Shuzhengia hominis	BX18	1.32880	MT905146	NMDCN000010N	Henan, China	8-3		Yes
Taxon_24	Firmicutes	Clostridia	Clostridiales	Oscillospiraceae	Anaerofilum hominis	BX8	1.32881	MT905147	NMDCN000010O	Xinjiang, China	13-1		Yes
Taxon_25	Firmicutes	Clostridia	Clostridiales	Oscillospiraceae	Zongyangia hominis	NSJ-54	1.32830	MT905148	NMDCN000010P	Henan, China	8-3		Yes
Taxon_26	Firmicutes	Clostridia	Clostridiales	Oscillospiraceae	Youxingia wuxianensis	NSJ-64	1.32840	MT905149	NMDCN000010Q	Henan, China	8-2		Yes
Taxon_27	Firmicutes	Clostridia	Clostridiales	Oscillospiraceae	Qingrenia yutianensis	NSJ-50	1.32823	MT905150	NMDCN000010R	Beijing, China	15-1		Yes
Taxon_28	Firmicutes	Clostridia	Clostridiales	Oscillospiraceae	Jilunia laotingensis	N12	1.32860	MT905151	NMDCN000010S	Beijing, China	1-1		Yes
Taxon_29	Firmicutes	Tissierellia	Tissierellales	Tissierellaceae	Paratissierella segnis	BX21	1.32882	MT905152	NMDCN000010T	Xinjiang, China	14-2		Yes
Taxon_30	Firmicutes	Clostridia	Clostridiales	Oscillospiraceae	Bittarella massiliensis	NSJ-19	1.32824	MT905153	NMDCN000010U	Beijing, China	3-1		effectively published but not validly published
Taxon_32	Actinobacteria	Coriobacteriia	Eggerthellales	Eggerthellaceae	Eggerthella hominis	NSJ-70	1.32846	NA	NMDCN000010V	Beijing, China	1-1		Yes
Taxon_33	Actinobacteria	Coriobacteriia	Eggerthellales	Eggerthellaceae	Gordonibacter massiliensis	NSJ-58	1.32834	MT905154	NMDCN0000110	Beijing, China	3-2		effectively published but not validly published
Taxon_35	Bacteroidetes	Bacteroidia	Bacteroidales	Bacteroidaceae	Bacteroides multiformis	L5	1.32865	MT905156	NMDCN0000112	Beijing, China	7-2		Yes
Taxon_36	Bacteroidetes	Bacteroidia	Bacteroidales	Bacteroidaceae	Bacteroides facilis	NSJ-77	1.32853	MT905157	NMDCN0000113	Beijing, China	11-1		Yes
Taxon_38	Bacteroidetes	Bacteroidia	Bacteroidales	Bacteroidaceae	Bacteroides difficilis	NSJ-74	1.32850	MT905159	NMDCN0000115	Beijing, China	15-1		Yes
Taxon_39	Bacteroidetes	Bacteroidia	Bacteroidales	Bacteroidaceae	Bacteroides hominis	NSJ-2	1.31481	MT905160	NMDCN0000116	Beijing, China	3-1		Yes
Taxon_40	Bacteroidetes	Bacteroidia	Bacteroidales	Bacteroidaceae	Bacteroides parvus	NSJ-21	1.31612	MT905161	NMDCN0000117	Beijing, China	3-2		Yes
Taxon_41	Bacteroidetes	Bacteroidia	Bacteroidales	Barnesiellaceae	Barnesiella faecis	BX6	1.32883	MT905162	NMDCN0000118	Beijing, China	3-2		Yes
Taxon_42	Bacteroidetes	Bacteroidia	Bacteroidales	Odoribacteraceae	Butyricimonas hominis	NSJ-56	1.32832	MT905163	NMDCN0000119	Beijing, China	7-3		Yes
Taxon_43	Bacteroidetes	Bacteroidia	Bacteroidales	Porphyromonadaceae	Parabacteroides acidifaciens	426-9	1.13558	MT905164	NMDCN000011A	Inner Mongolia, China	7-4		Yes
Taxon_44	Bacteroidetes	Bacteroidia	Bacteroidales	Porphyromonadaceae	Parabacteroides segnis	BX2	1.32884	MT905165	NMDCN000011B	Beijing, China	3-2		Yes
Taxon_45	Bacteroidetes	Bacteroidia	Bacteroidales	Porphyromonadaceae	Parabacteroides hominis	NSJ-79	1.32855	MT905166	NMDCN000011C	Beijing, China	1-1		Yes
Taxon_46	Bacteroidetes	Bacteroidia	Bacteroidales	Rikenellaceae	Alistipes hominis	New-7	1.31637	MT905167	NMDCN000011D	Beijing, China	3-2		Yes
Taxon_47	Firmicutes	Bacilli	Bacillales	Bacillaceae	Ornithinibacillus hominis	BX22	1.32885	MT905168	NMDCN000011E	Beijing, China	3-2		Yes
Taxon_48	Firmicutes	Bacilli	Lactobacillales	Streptococcaceae	Streptococcus hominis	NSJ-17	1.32470	MT905169	NMDCN000011F	Inner Mongolia, China	10-1		Yes
Taxon_50	Firmicutes	Clostridia	Clostridiales	Christensenellaceae	Christensenella tenuis	NSJ-35	1.32808	MT905171	NMDCN000011H	Guangdong, China	6-2		Yes
Taxon_51	Firmicutes	Clostridia	Clostridiales	Clostridiaceae	Clostridium hominis	NSJ-6	1.32461	MT905172	NMDCN000011I	Beijing, China	9-2		Yes
Taxon_53	Firmicutes	Clostridia	Clostridiales	Clostridiaceae	Clostridium lentum	NSJ-42	1.32815	MT905174	NMDCN000011K	Xinjiang, China	16-1		Yes
Taxon_54	Firmicutes	Clostridia	Clostridiales	Clostridiaceae	Clostridium facile	NSJ-27	1.32800	MT905175	NMDCN000011L	Beijing, China	12-1		Yes
Taxon_55	Firmicutes	Clostridia	Clostridiales	Lachnospiraceae	Anaerosacchariphilus hominis	NSJ-68	1.32844	MT905176	NMDCN000011M	Xinjiang, China	13-1	otu_903_V3V5/Medium priority	Yes
Taxon_56	Firmicutes	Clostridia	Clostridiales	Lachnospiraceae	Anaerostipes hominis	NSJ-7	1.32462	MT905177	NMDCN000011N	Xinjiang, China	16-1		Yes
Taxon_57	Firmicutes	Clostridia	Clostridiales	Lachnospiraceae	Blautia massiliensis	4-46	1.52830	MT905178	NMDCN000011O	Inner Mongolia, China	7-4		effectively published but not validly published
Taxon_58	Firmicutes	Clostridia	Clostridiales	Lachnospiraceae	Blautia intestinalis	27-44	1.52850	MT905179	NMDCN000011P	Henan, China	8-3		Yes
Taxon_59	Firmicutes	Clostridia	Clostridiales	Lachnospiraceae	Blautia segnis	BX17	1.32886	MT905180	NMDCN000011Q	Henan, China	8-3		Yes
Taxon_60	Firmicutes	Clostridia	Clostridiales	Lachnospiraceae	Blautia tarda	BX19	1.32887	MT905181	NMDCN000011R	Henan, China	8-3	otu_561_V3V5/Medium priority	Yes
Taxon_61	Firmicutes	Clostridia	Clostridiales	Lachnospiraceae	Blautia celeris	NSJ-34	1.32807	MT905182	NMDCN000011S	Guangdong, China	6-2		Yes
Taxon_62	Firmicutes	Clostridia	Clostridiales	Lachnospiraceae	Blautia lenta	M16	1.32888	MT905183	NMDCN000011T	Beijing, China	11-1		Yes
Taxon_63	Firmicutes	Clostridia	Clostridiales	Lachnospiraceae	Blautia difficilis	M29	1.32889	MT905184	NMDCN000011U	Beijing, China	15-1		Yes
Taxon_64	Firmicutes	Clostridia	Clostridiales	Clostridiaceae	Clostridium segne	BX14	1.32890	MT903385	NMDCN000011V	Beijing, China	3-2	otu_1054_V3V5/High priority	Yes
Taxon_65	Firmicutes	Clostridia	Clostridiales	Lachnospiraceae	Coprococcus hominis	NSJ-10	1.32463	MT905185	NMDCN0000120	Hebei, China	8-1		Yes
Taxon_66	Firmicutes	Clostridia	Clostridiales	Lachnospiraceae	Dorea hominis	NSJ-36	1.32809	MT903386	NMDCN0000121	Inner Mongolia, China	10-1		Yes
Taxon_67	Firmicutes	Clostridia	Clostridiales	Lachnospiraceae	Enterocloster hominis	BX10	1.32891	MT903391	NMDCN0000122	Beijing, China	5-1		Yes
Taxon_68	Firmicutes	Clostridia	Clostridiales	Eubacteriaceae	Eubacterium segne	BX4	1.32892	MT905186	NMDCN0000123	Beijing, China	1-1		Yes
Taxon_69	Firmicutes	Clostridia	Clostridiales	Eubacteriaceae	Eubacterium difficile	M5	1.32893	MT905187	NMDCN0000124	Xinjiang, China	16-1	otu_494_V1V3/High priority	Yes
Taxon_70	Firmicutes	Clostridia	Clostridiales	Lachnospiraceae	Hungatella hominis	NSJ-66	1.32842	MT905188	NMDCN0000125	Beijing, China	9-1		Yes
Taxon_72	Firmicutes	Clostridia	Clostridiales	Lachnospiraceae	Lachnospira hominis	NSJ-43	1.32816	MT905190	NMDCN0000127	Xinjiang, China	13-1	otu_499_V1V3/Medium priority	Yes
Taxon_73	Firmicutes	Clostridia	Clostridiales	Oscillospiraceae	Ruminococcus hominis	NSJ-13	1.52490	MT905191	NMDCN0000128	Henan, China	8-3		Yes
Taxon_74	Firmicutes	Clostridia	Clostridiales	Lachnospiraceae	Mediterraneibacter hominis	NSJ-55	1.32831	MT903387	NMDCN0000129	Beijing, China	7-1		Yes
Taxon_75	Firmicutes	Clostridia	Clostridiales	Oscillospiraceae	Ruminococcus difficilis	M6	1.32867	MT905192	NMDCN000012A	Xinjiang, China	13-1	otu_757_V3V5/Medium priority	Yes
Taxon_76	Firmicutes	Clostridia	Clostridiales	Lachnospiraceae	Roseburia lenta	NSJ-9	1.32469	MT905193	NMDCN000012B	Henan, China	8-3		Yes
Taxon_77	Firmicutes	Clostridia	Clostridiales	Lachnospiraceae	Roseburia yibonii	BX0805	1.32827	MT905194	NMDCN000012C	Beijing, China	15-1		Yes
Taxon_78	Firmicutes	Clostridia	Clostridiales	Lachnospiraceae	Roseburia zhanii	BX1005	1.32828	MT905195	NMDCN000012D	Xinjiang, China	16-1		Yes
Taxon_79	Firmicutes	Clostridia	Clostridiales	Lachnospiraceae	Roseburia rectibacter	NSJ-69	1.32845	MT905196	NMDCN000012E	Henan, China	8-3		Yes
Taxon_80	Firmicutes	Clostridia	Clostridiales	Lachnospiraceae	Roseburia difficilis	NSJ-67	1.32843	MT905197	NMDCN000012F	Xinjiang, China	13-1	otu_346_V3V5/Medium priority	Yes
Taxon_81	Firmicutes	Clostridia	Clostridiales	Oscillospiraceae	Agathobaculum hominis	M2	1.32866	MT905198	NMDCN000012G	Xinjiang, China	13-1		Yes
Taxon_82	Firmicutes	Clostridia	Clostridiales	Oscillospiraceae	Agathobaculum faecis	NSJ-28	1.32801	MT905199	NMDCN000012H	Beijing, China	15-1		Yes
Taxon_83	Firmicutes	Clostridia	Clostridiales	Oscillospiraceae	Anaerotruncus massiliensis	22A2-44	1.52380	MT905200	NMDCN000012I	Henan, China	8-3		effectively published but not validly published
Taxon_84	Firmicutes	Clostridia	Clostridiales	Oscillospiraceae	Dysosmobacter segnis	BX15	1.32894	MT905201	NMDCN000012J	Beijing, China	2-1	otu_190_V3V5/Medium priority	Yes
Taxon_85	Firmicutes	Clostridia	Clostridiales	Oscillospiraceae	Dysosmobacter hominis	NSJ-60	1.32836	MT905202	NMDCN000012K	Beijing, China	3-1	otu_916_V3V5/Medium priority	Yes
Taxon_86	Firmicutes	Clostridia	Clostridiales	Oscillospiraceae	Faecalibacterium hominis	4P_15	1.52500	MT905203	NMDCN000012L	Inner Mongolia, China	7-4		Yes
Taxon_87	Firmicutes	Clostridia	Clostridiales	Oscillospiraceae	Flintibacter faecis	BX5	1.32861	MT905204	NMDCN000012M	Beijing, China	3-2		Yes
Taxon_88	Firmicutes	Clostridia	Clostridiales	Oscillospiraceae	Flintibacter hominis	New-19	1.31644	MT905205	NMDCN000012N	Beijing, China	3-2		Yes
Taxon_89	Firmicutes	Clostridia	Clostridiales	Oscillospiraceae	Lawsonibacter hominis	NSJ-51	1.32825	MT905206	NMDCN000012O	Xinjiang, China	13-1		Yes
Taxon_90	Firmicutes	Clostridia	Clostridiales	Oscillospiraceae	Lawsonibacter faecis	NSJ-52	1.32826	MT905207	NMDCN000012P	Xinjiang, China	13-1		Yes
Taxon_91	Firmicutes	Clostridia	Clostridiales	Oscillospiraceae	Lawsonibacter celer	NSJ-47	1.32820	MT905208	NMDCN000012Q	Beijing, China	15-1		Yes
Taxon_92	Firmicutes	Clostridia	Clostridiales	Oscillospiraceae	Neobittarella massiliensis	NSJ-65	1.32841	MT905209	NMDCN000012R	Xinjiang, China	16-1		effectively published but not validly published
Taxon_93	Firmicutes	Clostridia	Clostridiales	Oscillospiraceae	Oscillibacter hominis	NSJ-62	1.32838	MT905210	NMDCN000012S	Beijing, China	3-1		Yes
Taxon_94	Firmicutes	Clostridia	Clostridiales	Oscillospiraceae	Pseudoflavonifractor hominis	New-38	1.31611	MT905211	NMDCN000012T	Beijing, China	3-1		Yes
Taxon_95	Firmicutes	Clostridia	Clostridiales	Oscillospiraceae	Ruminococcus lentus	NSJ-14	1.52640	MT905212	NMDCN000012U	Henan, China	8-3	otu_517_V3V5/Medium priority	Yes
Taxon_96	Firmicutes	Clostridia	Clostridiales	Oscillospiraceae	Ruminococcus intestinalis	NSJ-71	1.32847	MT905213	NMDCN000012V	Xinjiang, China	14-3		Yes
Taxon_97	Firmicutes	Clostridia	Clostridiales	Peptostreptococcaceae	Paeniclostridium hominis	NSJ-45	1.32818	MT903390	NMDCN0000130	Beijing, China	12-1		Yes
Taxon_98	Firmicutes	Clostridia	Clostridiales	Clostridiaceae	Romboutsia hominis	NSJ-18	1.31399	MT905214	NMDCN0000131	Beijing, China	2-1		Yes
Taxon_99	Firmicutes	Clostridia	Clostridiales	Oscillospiraceae	Intestinimonas massiliensis	NSJ-30	1.32803	MT905215	NMDCN0000132	Beijing, China	5-1		effectively published but not validly published
Taxon_100	Firmicutes	Clostridia	Clostridiales	Oscillospiraceae	Hydrogeniiclostridium hominis	NSJ-41	1.32814	MT905216	NMDCN0000133	Xinjiang, China	13-1		Yes
Taxon_101	Firmicutes	Erysipelotrichia	Erysipelotrichales	Coprobacillaceae	Catenibacterium faecis	NSJ-22	1.31663	MT905217	NMDCN0000134	Beijing, China	3-2		Yes
Taxon_102	Firmicutes	Clostridia	Eubacteriales	Eubacteriaceae	Eubacterium hominis	New-5	1.32837	Submitted	NMDCN0000135	Beijing, China	3-2		Yes
Taxon_103	Firmicutes	Erysipelotrichia	Erysipelotrichales	Erysipelotrichaceae	Holdemanella hominis	L34	1.32895	MT905218	NMDCN0000136	Beijing, China	12-1		Yes
Taxon_104	Firmicutes	Negativicutes	Veillonellales	Veillonellaceae	Megasphaera hominis	NSJ-59	1.32835	MT905219	NMDCN0000137	Beijing, China	4-1		Yes
Taxon_105	Firmicutes	Negativicutes	Veillonellales	Veillonellaceae	Veillonella hominis	NSJ-78	1.32854	MT905220	NMDCN0000138	Beijing, China	12-1		Yes
Taxon_106	Firmicutes	Tissierellia	Tissierellales	Tissierellaceae	Tissierella hominis	NSJ-26	1.31394	MT905221	NMDCN0000139	Beijing, China	2-1		Yes
Taxon_107	Fusobacteria	Fusobacteriia	Fusobacteriales	Fusobacteriaceae	Fusobacterium hominis	NSJ-57	1.32833	MT905222	NMDCN000013A	Beijing, China	12-1		Yes
Taxon_108	Proteobacteria	Gammaproteobacteria	Enterobacteriales	Enterobacteriaceae	Escherichia hominis	NSJ-73	1.32849	MT905223	NMDCN000013B	Beijing, China	7-1		Yes
Taxon_31	Firmicutes	Clostridia	Clostridiales	Oscillospiraceae	Massiliimalia timonensis	NSJ-15	1.32466	MT898668	NMDCN000013C	Beijing, China	7-1		No
Taxon_49	Firmicutes	Bacilli	Lactobacillales	Streptococcaceae	Streptococcus constellatus	NSJ-72	1.32848	MT905170	NMDCN000011G	Beijing, China	3-2		No
Taxon_109	Actinobacteria	Actinobacteria	Actinomycetales	Actinomycetaceae	Actinomyces neuii	3-DE-D55-78	1.31725	MT902936	NMDCN000013D	Beijing, China	3-2		No
Taxon_110	Actinobacteria	Actinobacteria	Actinomycetales	Corynebacteriaceae	Corynebacterium pyruviciproducens	1PYG-D20-DE-91	1.32669	MT902937	NMDCN000013E	Beijing, China	3-2		No
Taxon_111	Actinobacteria	Actinobacteria	Actinomycetales	Propionibacteriaceae	Cutibacterium acnes	HP_D35_93	1.32436	MT902938	NMDCN000013F	Guangdong, China	6-2		No
Taxon_112	Actinobacteria	Actinobacteria	Bifidobacteriales	Bifidobacteriaceae	Bifidobacterium adolescentis	MNR-D2-20	1.32360	MT902939	NMDCN000013G	Guangdong, China	6-2		No
Taxon_113	Actinobacteria	Actinobacteria	Bifidobacteriales	Bifidobacteriaceae	Bifidobacterium animalis	ban1-6101-FNS-D20-50	1.32667	MT902940	NMDCN000013H	Beijing, China	7-2		No
Taxon_114	Actinobacteria	Actinobacteria	Bifidobacteriales	Bifidobacteriaceae	Bifidobacterium bifidum	1_YM_DZP_D3_92.mj	1.32447	MT902941	NMDCN000013I	Inner Mongolia, China	10-1		No
Taxon_115	Actinobacteria	Actinobacteria	Bifidobacteriales	Bifidobacteriaceae	Bifidobacterium dentium	4-GAMF-DE-D3-31	1.31563	MT902942	NMDCN000013J	Beijing, China	3-2		No
Taxon_116	Actinobacteria	Actinobacteria	Bifidobacteriales	Bifidobacteriaceae	Bifidobacterium faecale	4-CP1-AT-SP-D3-35	1.32506	MT902943	NMDCN000013K	Beijing, China	9-2		No
Taxon_117	Actinobacteria	Actinobacteria	Bifidobacteriales	Bifidobacteriaceae	Bifidobacterium longum	5-CP1-AT-SP3-D3-31	1.32518	MT902944	NMDCN000013L	Beijing, China	9-2		No
Taxon_118	Actinobacteria	Actinobacteria	Bifidobacteriales	Bifidobacteriaceae	Bifidobacterium pseudocatenulatum	2BLK_dy_D6_64	1.31490	MT902945	NMDCN000013M	Beijing, China	3-1		No
Taxon_119	Actinobacteria	Actinobacteria	Bifidobacteriales	Bifidobacteriaceae	Bifidobacterium stercoris	4_CP_SP_10.mj	1.32502	MT902946	NMDCN000013N	Beijing, China	9-1		No
Taxon_120	Actinobacteria	Actinobacteria	Bifidobacteriales	Bifidobacteriaceae	Bifidobacterium pseudolongum	HM_AT_D5_54	1.32927	MT902947	NMDCN000013O	Guangdong, China	6-2		No
Taxon_121	Actinobacteria	Actinobacteria	Coriobacteriales	Coriobacteriaceae	Collinsella aerofaciens	1_YM_1669_D3_35	1.32446	MT902948	NMDCN000013P	Inner Mongolia, China	10-1		No
Taxon_122	Actinobacteria	Actinobacteria	Coriobacteriales	Coriobacteriaceae	Collinsella intestinalis	3_YF_D14_13	1.32385	MT902949	NMDCN000013Q	Beijing, China	7-3		No
Taxon_123	Actinobacteria	Actinobacteria	Coriobacteriales	Coriobacteriaceae	Collinsella stercoris	ban4-CP-GAM-D15-28	1.32928	MT902950	NMDCN000013R	Beijing, China	9-1		No
Taxon_124	Actinobacteria	Actinobacteria	Micrococcales	Cellulomonadaceae	Cellulomonas hominis	24-X-1-B5	1.32795	MT902951	NMDCN000013S	Xinjiang, China	16-1		No
Taxon_125	Actinobacteria	Actinobacteria	Micrococcales	Dermabacteraceae	Dermabacter vaginalis	ban1-1669N-D30-18	1.32929	MT902952	NMDCN000013T	Hebei, China	8-1		No
Taxon_126	Actinobacteria	Coriobacteriia	Eggerthellales	Eggerthellaceae	Adlercreutzia equolifaciens	2BLK-D5-20	1.31322	MT902953	NMDCN000013U	Beijing, China	1-1		No
Taxon_127	Actinobacteria	Coriobacteriia	Eggerthellales	Eggerthellaceae	Asaccharobacter celatus	4PYG-DE-D15-28	1.32930	MT902954	NMDCN000013V	Beijing, China	3-2		No
Taxon_128	Actinobacteria	Coriobacteriia	Eggerthellales	Eggerthellaceae	Eggerthella lenta	CG-D3-36	1.31934	MT902955	NMDCN0000140	Guangdong, China	6-2		No
Taxon_129	Actinobacteria	Coriobacteriia	Eggerthellales	Eggerthellaceae	Gordonibacter faecihominis	29-X-1-C3	1.32798	MT902956	NMDCN0000141	Xinjiang, China	16-1		No
Taxon_130	Actinobacteria	Coriobacteriia	Eggerthellales	Eggerthellaceae	Gordonibacter pamelaeae	2_1669N_D14_90	1.32377	MT902957	NMDCN0000142	Hebei, China	8-1		No
Taxon_131	Actinobacteria	Coriobacteriia	Eggerthellales	Eggerthellaceae	Gordonibacter urolithinfaciens	1-DE-D30-9	1.32931	MT902958	NMDCN0000143	Beijing, China	3-2		No
Taxon_132	Actinobacteria	Coriobacteriia	Eggerthellales	Eggerthellaceae	Paraeggerthella hongkongensis	ban1-PYG-KN-D8-55	1.32736	MT902959	NMDCN0000144	Xinjiang, China	14-1		No
Taxon_133	Actinobacteria	Coriobacteriia	Eggerthellales	Eggerthellaceae	Raoultibacter massiliensis	ban4-RY-D5-23	1.32932	MT902960	NMDCN0000145	Beijing, China	15-1		No
Taxon_134	Actinobacteria	Coriobacteriia	Eggerthellales	Eggerthellaceae	Raoultibacter timonensis	GAMB-D35-65	1.31465	MT902961	NMDCN0000146	Beijing, China	2-1		No
Taxon_135	Actinobacteria	Coriobacteriia	Eggerthellales	Eggerthellaceae	Slackia isoflavoniconvertens	ban6-RX-D5-89	1.32933	MT902962	NMDCN0000147	Beijing, China	15-1		No
Taxon_136	Bacteroidetes	Bacteroidia	Bacteroidales	Bacteroidaceae	Bacteroides caccae	9-P-D5-96	1.32559	MT902963	NMDCN0000148	Beijing, China	12-1		No
Taxon_137	Bacteroidetes	Bacteroidia	Bacteroidales	Bacteroidaceae	Bacteroides cellulosilyticus	CP-GAM-D15-39	1.31954	MT902964	NMDCN0000149	Beijing, China	9-1		No
Taxon_138	Bacteroidetes	Bacteroidia	Bacteroidales	Bacteroidaceae	Bacteroides coprocola	MBEF-MGAM-D3-7	1.31797	MT902965	NMDCN000014A	Beijing, China	5-1		No
Taxon_139	Bacteroidetes	Bacteroidia	Bacteroidales	Bacteroidaceae	Bacteroides dorei	3M3-1669B-D7-11	1.31935	MT902966	NMDCN000014B	Guangdong, China	6-1		No
Taxon_140	Bacteroidetes	Bacteroidia	Bacteroidales	Bacteroidaceae	Bacteroides eggerthii	p1-1-X-G-D7	1.32608	MT902967	NMDCN000014C	Xinjiang, China	13-1		No
Taxon_141	Bacteroidetes	Bacteroidia	Bacteroidales	Bacteroidaceae	Bacteroides finegoldii	YF_D7_43	1.31990	MT902968	NMDCN000014D	Beijing, China	7-1		No
Taxon_142	Bacteroidetes	Bacteroidia	Bacteroidales	Bacteroidaceae	Bacteroides fragilis	FG-D1-16	1.31933	MT902969	NMDCN000014E	Guangdong, China	6-2		No
Taxon_143	Bacteroidetes	Bacteroidia	Bacteroidales	Bacteroidaceae	Bacteroides intestinalis	CP_AT_DS_SB_D15_60	1.31963	MT902970	NMDCN000014F	Beijing, China	9-1		No
Taxon_144	Bacteroidetes	Bacteroidia	Bacteroidales	Bacteroidaceae	Bacteroides koreensis	ban4-RP-D5-10	1.32743	MT902971	NMDCN000014G	Beijing, China	15-1		No
Taxon_145	Bacteroidetes	Bacteroidia	Bacteroidales	Bacteroidaceae	Bacteroides kribbi	ZN-GAM-D3-86	1.31810	MT902972	NMDCN000014H	Beijing, China	5-1		No
Taxon_146	Bacteroidetes	Bacteroidia	Bacteroidales	Bacteroidaceae	Bacteroides massiliensis	4GAM-DE-D20-76	1.31639	MT902973	NMDCN000014I	Beijing, China	3-2		No
Taxon_147	Bacteroidetes	Bacteroidia	Bacteroidales	Bacteroidaceae	Bacteroides nordii	CP-GAM-D3-68	1.32414	MT902974	NMDCN000014J	Beijing, China	9-1		No
Taxon_148	Bacteroidetes	Bacteroidia	Bacteroidales	Bacteroidaceae	Bacteroides ovatus	10-PG-D9-75	1.32550	MT902975	NMDCN000014K	Beijing, China	11-1		No
Taxon_149	Bacteroidetes	Bacteroidia	Bacteroidales	Bacteroidaceae	Bacteroides salyersiae	1BLK_dy_D2_22	1.31467	MT902976	NMDCN000014L	Beijing, China	3-1		No
Taxon_150	Bacteroidetes	Bacteroidia	Bacteroidales	Bacteroidaceae	Bacteroides stercoris	BAN1_D8_70	1.32361	MT902977	NMDCN000014M	Beijing, China	7-1		No
Taxon_151	Bacteroidetes	Bacteroidia	Bacteroidales	Bacteroidaceae	Bacteroides thetaiotaomicron	Y-CP-D3-23	1.32481	MT902978	NMDCN000014N	Beijing, China	9-1		No
Taxon_152	Bacteroidetes	Bacteroidia	Bacteroidales	Bacteroidaceae	Bacteroides uniformis	3_YM_SP_D4_39.mj	1.32496	MT902979	NMDCN000014O	Inner Mongolia, China	10-1		No
Taxon_153	Bacteroidetes	Bacteroidia	Bacteroidales	Bacteroidaceae	Bacteroides vulgatus	3BLK-D2-28	1.31305	MT902980	NMDCN000014P	Beijing, China	1-1		No
Taxon_154	Bacteroidetes	Bacteroidia	Bacteroidales	Bacteroidaceae	Bacteroides xylanisolvens	CP-FAB-D3-44	1.32474	MT902981	NMDCN000014Q	Beijing, China	9-1		No
Taxon_155	Bacteroidetes	Bacteroidia	Bacteroidales	Bacteroidaceae	Bacteroides plebeius	1-YM-FAB-03-5	1.32934	MT902982	NMDCN000014R	Inner Mongolia, China	10-1		No
Taxon_156	Bacteroidetes	Bacteroidia	Bacteroidales	Bacteroidaceae	Bacteroides coprophilus	1669_D10_88	1.32935	MT902983	NMDCN000014S	Beijing, China	4-1		No
Taxon_157	Bacteroidetes	Bacteroidia	Bacteroidales	Bacteroidaceae	Bacteroides faecis	ban2-v-P-D5-49	1.32772	MT902984	NMDCN000014T	Beijing, China	15-1		No
Taxon_158	Bacteroidetes	Bacteroidia	Bacteroidales	Bacteroidaceae	Bacteroides faecichinchillae	5-HM-GAM-D5-36	1.32936	MT902985	NMDCN000014U	Guangdong, China	6-2		No
Taxon_159	Bacteroidetes	Bacteroidia	Bacteroidales	Barnesiellaceae	Barnesiella intestinihominis	ban3_3GAM_DE_D3_76	1.32937	MT902986	NMDCN000014V	Beijing, China	3-2		No
Taxon_160	Bacteroidetes	Bacteroidia	Bacteroidales	Odoribacteraceae	Butyricimonas faecihominis	ban1-27-KSATO-1-XN	1.32762	MT902987	NMDCN0000150	Xinjiang, China	14-1	otu_213_V3V5/High priority	No
Taxon_161	Bacteroidetes	Bacteroidia	Bacteroidales	Odoribacteraceae	Butyricimonas virosa	YN_D14_68	1.32303	MT902988	NMDCN0000151	Inner Mongolia, China	10-1		No
Taxon_162	Bacteroidetes	Bacteroidia	Bacteroidales	Odoribacteraceae	Odoribacter splanchnicus	CP2-D15-bu-80	1.31950	MT902989	NMDCN0000152	Beijing, China	9-2		No
Taxon_163	Bacteroidetes	Bacteroidia	Bacteroidales	Porphyromonadaceae	Coprobacter fastidiosus	Y-D20-29	1.32652	MT902990	NMDCN0000153	Xinjiang, China	13-1	otu_431_V3V5/Medium priority	No
Taxon_164	Bacteroidetes	Bacteroidia	Bacteroidales	Porphyromonadaceae	Parabacteroides distasonis	9-G-D8-11	1.32579	MT902991	NMDCN0000154	Beijing, China	12-1		No
Taxon_165	Bacteroidetes	Bacteroidia	Bacteroidales	Porphyromonadaceae	Parabacteroides faecis	3BLK-D2-90	1.31309	MT902992	NMDCN0000155	Beijing, China	1-1		No
Taxon_166	Bacteroidetes	Bacteroidia	Bacteroidales	Porphyromonadaceae	Parabacteroides goldsteinii	3_BLK_dy_D2_54	1.31476	MT902993	NMDCN0000156	Beijing, China	3-1		No
Taxon_167	Bacteroidetes	Bacteroidia	Bacteroidales	Porphyromonadaceae	Parabacteroides johnsonii	3_CP_F_D5_66.mj	1.32488	MT902994	NMDCN0000157	Beijing, China	9-1		No
Taxon_168	Bacteroidetes	Bacteroidia	Bacteroidales	Porphyromonadaceae	Parabacteroides merdae	1_YM_FAB_03_17.mj	1.32477	MT902995	NMDCN0000158	Inner Mongolia, China	10-1		No
Taxon_169	Bacteroidetes	Bacteroidia	Bacteroidales	Prevotellaceae	Prevotella copri	ban1-V-X-D5-73	1.32768	MT902996	NMDCN0000159	Beijing, China	15-1		No
Taxon_170	Bacteroidetes	Bacteroidia	Bacteroidales	Rikenellaceae	Alistipes communis	4GAM-DE-D20-14	1.31653	MT902997	NMDCN000015A	Beijing, China	3-2		No
Taxon_171	Bacteroidetes	Bacteroidia	Bacteroidales	Rikenellaceae	Alistipes finegoldii	2_1669N_D14_75	1.32492	MT902998	NMDCN000015B	Hebei, China	8-1		No
Taxon_172	Bacteroidetes	Bacteroidia	Bacteroidales	Rikenellaceae	Alistipes indistinctus	4GAM-DE-D20-49	1.32998	MT902999	NMDCN000015C	Beijing, China	3-2		No
Taxon_173	Bacteroidetes	Bacteroidia	Bacteroidales	Rikenellaceae	Alistipes onderdonkii	CP-GAM-D15-48	1.31956	MT903000	NMDCN000015D	Beijing, China	9-1	otu_377_V1V3/Medium priority	No
Taxon_174	Bacteroidetes	Bacteroidia	Bacteroidales	Rikenellaceae	Alistipes putredinis	CP_SP_D16_80	1.31981	MT903001	NMDCN000015E	Beijing, China	9-1		No
Taxon_175	Bacteroidetes	Bacteroidia	Bacteroidales	Rikenellaceae	Alistipes senegalensis	p4-29-X-Y-D7	1.32631	MT903002	NMDCN000015F	Xinjiang, China	13-1		No
Taxon_176	Bacteroidetes	Bacteroidia	Bacteroidales	Rikenellaceae	Alistipes shahii	1_NF_D15_88	1.32374	MT903003	NMDCN000015G	Hebei, China	8-1	otu_909_V3V5/Medium priority	No
Taxon_177	Bacteroidetes	Bacteroidia	Bacteroidales	Rikenellaceae	Tidjanibacter massiliensis	CP-D15-Y-75	1.31947	MT903004	NMDCN000015H	Beijing, China	9-1		No
Taxon_178	Firmicutes	Bacilli	Bacillales	Bacillaceae	Bacillus albus	4-GAMF-DE-D3-8	1.32938	MT903005	NMDCN000015I	Beijing, China	3-2		No
Taxon_179	Firmicutes	Bacilli	Bacillales	Bacillaceae	Bacillus amyloliquefaciens	OD3_20	1.31327	MT903006	NMDCN000015J	Beijing, China	1-1		No
Taxon_180	Firmicutes	Bacilli	Bacillales	Bacillaceae	Bacillus aryabhattai	3-A11	1.32939	MT903007	NMDCN000015K	Xinjiang, China	13-1		No
Taxon_181	Firmicutes	Bacilli	Bacillales	Bacillaceae	Bacillus cereus	GAM_D2_40	1.31354	MT903008	NMDCN000015L	Beijing, China	2-1		No
Taxon_182	Firmicutes	Bacilli	Bacillales	Bacillaceae	Bacillus circulans	ZN-AT-D3-19	1.31809	MT903009	NMDCN000015M	Beijing, China	5-1		No
Taxon_183	Firmicutes	Bacilli	Bacillales	Bacillaceae	Bacillus crescens	OD3-11	1.31312	MT903010	NMDCN000015N	Beijing, China	1-1		No
Taxon_184	Firmicutes	Bacilli	Bacillales	Bacillaceae	Bacillus depressus	2-DE-D45-94	1.31658	MT903011	NMDCN000015O	Beijing, China	3-2		No
Taxon_185	Firmicutes	Bacilli	Bacillales	Bacillaceae	Bacillus licheniformis	p3-27-X-YH-D7	1.32607	MT903012	NMDCN000015P	Xinjiang, China	13-1		No
Taxon_186	Firmicutes	Bacilli	Bacillales	Bacillaceae	Bacillus massiliosenegalensis	OD3-13	1.31314	MT903013	NMDCN000015Q	Beijing, China	1-1		No
Taxon_187	Firmicutes	Bacilli	Bacillales	Bacillaceae	Bacillus paramycoides	pur-32	1.31737	MT903014	NMDCN000015R	Guangdong, China	6-1		No
Taxon_188	Firmicutes	Bacilli	Bacillales	Bacillaceae	Bacillus proteolyticus	pur-11	1.31735	MT903015	NMDCN000015S	Guangdong, China	6-1		No
Taxon_189	Firmicutes	Bacilli	Bacillales	Bacillaceae	Bacillus safensis	ban2-GN-W4-D5-21	1.32940	MT903016	NMDCN000015T	Xinjiang, China	14-2		No
Taxon_190	Firmicutes	Bacilli	Bacillales	Bacillaceae	Bacillus siralis	OD3-12	1.31313	MT903017	NMDCN000015U	Beijing, China	1-1		No
Taxon_191	Firmicutes	Bacilli	Bacillales	Bacillaceae	Bacillus subtilis	3-DE-D30-32	1.31648	MT903018	NMDCN000015V	Beijing, China	3-2		No
Taxon_192	Firmicutes	Bacilli	Bacillales	Bacillaceae	Bacillus timonensis	OD3-8	1.31310	MT903019	NMDCN0000160	Beijing, China	1-1		No
Taxon_193	Firmicutes	Bacilli	Bacillales	Bacillaceae	Bacillus tropicus	BC-P-D1-1	1.31723	MT903020	NMDCN0000161	Guangdong, China	6-1		No
Taxon_194	Firmicutes	Bacilli	Bacillales	Bacillaceae	Bacillus rhizosphaerae	ban2-GN-W4-D5-19	1.32941	MT903021	NMDCN0000162	Xinjiang, China	14-2		No
Taxon_195	Firmicutes	Bacilli	Bacillales	Bacillaceae	Bacillus wiedmannii	HM_AT_D5_56	1.32942	MT903022	NMDCN0000163	Guangdong, China	6-2		No
Taxon_196	Firmicutes	Bacilli	Bacillales	Bacillaceae	Lysinibacillus fusiformis	1-DE-D45-33	1.31856	MT903023	NMDCN0000164	Beijing, China	3-2		No
Taxon_197	Firmicutes	Bacilli	Bacillales	Bacillaceae	Oceanobacillus caeni	ban3-KBX-15	1.32943	MT903024	NMDCN0000165	Xinjiang, China	14-4		No
Taxon_198	Firmicutes	Bacilli	Bacillales	Paenibacillaceae	Paenibacillus woosongensis	ZN-AT-D3-47	1.31822	MT903025	NMDCN0000166	Beijing, China	5-1		No
Taxon_199	Firmicutes	Bacilli	Bacillales	Paenibacillaceae	Paenibacillus lautus	1_DE_D45_41	1.32944	MT903026	NMDCN0000167	Beijing, China	3-2		No
Taxon_200	Firmicutes	Bacilli	Bacillales	Planococcaceae	Sporosarcina koreensis	2-DE-D45-60	1.31661	MT903027	NMDCN0000168	Beijing, China	3-2		No
Taxon_201	Firmicutes	Bacilli	Bacillales	Staphylococcaceae	Staphylococcus capitis	3AT_dyB_D6_37	1.31499	MT903028	NMDCN0000169	Beijing, China	3-1		No
Taxon_202	Firmicutes	Bacilli	Bacillales	Staphylococcaceae	Staphylococcus epidermidis	ban2-v-Y-D5-30	1.32773	MT903029	NMDCN000016A	Beijing, China	15-1		No
Taxon_203	Firmicutes	Bacilli	Bacillales	Staphylococcaceae	Staphylococcus haemolyticus	p3-41-GH-D7	1.32632	MT903030	NMDCN000016B	Xinjiang, China	13-1		No
Taxon_204	Firmicutes	Bacilli	Bacillales	Staphylococcaceae	Staphylococcus hominis	GNSAT-D2-14	1.32393	MT903031	NMDCN000016C	Henan, China	8-2		No
Taxon_205	Firmicutes	Bacilli	Bacillales	Staphylococcaceae	Staphylococcus warneri	FAB_D2_26	1.31350	MT903032	NMDCN000016D	Beijing, China	2-1		No
Taxon_206	Firmicutes	Bacilli	Lactobacillales	Enterococcaceae	Enterococcus avium	WCB-D35-83	1.31451	MT903033	NMDCN000016E	Beijing, China	2-1		No
Taxon_207	Firmicutes	Bacilli	Lactobacillales	Enterococcaceae	Enterococcus faecalis	AM-D2-56	1.31895	MT903034	NMDCN000016F	Guangdong, China	6-1		No
Taxon_208	Firmicutes	Bacilli	Lactobacillales	Enterococcaceae	Enterococcus faecium	DM-D1-49	1.31881	MT903035	NMDCN000016G	Guangdong, China	6-1		No
Taxon_209	Firmicutes	Bacilli	Lactobacillales	Enterococcaceae	Enterococcus gallinarum	1_1MRS_DE_D3_42	1.31520	MT903036	NMDCN000016H	Beijing, China	3-2		No
Taxon_210	Firmicutes	Bacilli	Lactobacillales	Enterococcaceae	Enterococcus gilvus	1_SR_D15_70	1.32372	MT903037	NMDCN000016I	Henan, China	8-2		No
Taxon_211	Firmicutes	Bacilli	Lactobacillales	Enterococcaceae	Enterococcus hirae	GNNH-D2-75	1.32321	MT903038	NMDCN000016J	Hebei, China	8-1		No
Taxon_212	Firmicutes	Bacilli	Lactobacillales	Enterococcaceae	Enterococcus raffinosus	ban1-6101-FNS-D20-44	1.32523	MT903039	NMDCN000016K	Beijing, China	7-2		No
Taxon_213	Firmicutes	Bacilli	Lactobacillales	Enterococcaceae	Enterococcus thailandicus	AM-D2-55	1.31888	MT903040	NMDCN000016L	Guangdong, China	6-1		No
Taxon_214	Firmicutes	Bacilli	Lactobacillales	Enterococcaceae	Enterococcus canintestini	ban2-68-1669F-12	1.32945	MT903041	NMDCN000016M	Beijing, China	7-2		No
Taxon_215	Firmicutes	Bacilli	Lactobacillales	Enterococcaceae	Enterobacter cloacae	ZN_1669_D3_96	1.32946	MT903042	NMDCN000016N	Beijing, China	5-1		No
Taxon_216	Firmicutes	Bacilli	Lactobacillales	Enterococcaceae	Enterococcus casseliflavus	ban9_PYG_DE_D4_55	1.32947	MT903043	NMDCN000016O	Beijing, China	3-2		No
Taxon_217	Firmicutes	Bacilli	Lactobacillales	Lactobacillaceae	Lactobacillus gasseri	1_1MRS_DE_D3_50	1.31595	MT903044	NMDCN000016P	Beijing, China	3-2		No
Taxon_218	Firmicutes	Bacilli	Lactobacillales	Lactobacillaceae	Lactobacillus johnsonii	5-CP1-AT-SP2-D3-89	1.32512	MT903045	NMDCN000016Q	Beijing, China	9-2		No
Taxon_219	Firmicutes	Bacilli	Lactobacillales	Lactobacillaceae	Lactobacillus mucosae	3_PYGN_DE_D3_13	1.31574	MT903046	NMDCN000016R	Beijing, China	3-2		No
Taxon_220	Firmicutes	Bacilli	Lactobacillales	Lactobacillaceae	Lactobacillus paracasei	ban4-YM-M-D12-67	1.32539	MT903047	NMDCN000016S	Inner Mongolia, China	10-1		No
Taxon_221	Firmicutes	Bacilli	Lactobacillales	Lactobacillaceae	Lactobacillus plantarum	YF_7	1.32311	MT903048	NMDCN000016T	Beijing, China	7-1		No
Taxon_222	Firmicutes	Bacilli	Lactobacillales	Lactobacillaceae	Lactobacillus reuteri	5-CP1-AT-SP2-D3-70	1.32511	MT903049	NMDCN000016U	Beijing, China	9-2		No
Taxon_223	Firmicutes	Bacilli	Lactobacillales	Lactobacillaceae	Lactobacillus rhamnosus	ban2-v-Y-D5-18	1.32723	MT903050	NMDCN000016V	Beijing, China	15-1		No
Taxon_224	Firmicutes	Bacilli	Lactobacillales	Lactobacillaceae	Lactobacillus ruminis	8-CBN-DE-D4-29	1.31583	MT903051	NMDCN0000170	Beijing, China	3-2		No
Taxon_225	Firmicutes	Bacilli	Lactobacillales	Lactobacillaceae	Lactobacillus salivarius	3_YM_GAM_D4_73.mj	1.32454	MT903052	NMDCN0000171	Inner Mongolia, China	10-1		No
Taxon_226	Firmicutes	Bacilli	Lactobacillales	Lactobacillaceae	Lactobacillus animalis	5-CP1-AT-SP2-D3-84	1.32948	MT903053	NMDCN0000172	Beijing, China	9-2		No
Taxon_227	Firmicutes	Bacilli	Lactobacillales	Lactobacillaceae	Lactobacillus fermentum	ban2-VX-D14-6	1.32949	MT903054	NMDCN0000173	Beijing, China	15-1		No
Taxon_228	Firmicutes	Bacilli	Lactobacillales	Lactobacillaceae	Lactobacillus harbinensis	ban2-VY-D25-1	1.32950	MT903055	NMDCN0000174	Beijing, China	15-1		No
Taxon_229	Firmicutes	Bacilli	Lactobacillales	Lactobacillaceae	Lactobacillus rogosae	p6-33-X-ATC-9-D5	1.32624	MT903056	NMDCN0000175	Xinjiang, China	13-1		No
Taxon_230	Firmicutes	Bacilli	Lactobacillales	Lactobacillaceae	Lactobacillus vaginalis	Seq_ban1-V-X-D5-38	1.32951	MT903057	NMDCN0000176	Beijing, China	15-1		No
Taxon_231	Firmicutes	Bacilli	Lactobacillales	Lactobacillaceae	Lactobacillus murinus	ban2HM-MRS-D5-32	1.32952	MT903058	NMDCN0000177	Guangdong, China	6-2		No
Taxon_232	Firmicutes	Bacilli	Lactobacillales	Lactobacillaceae	Lactobacillus crispatus	HM_AT_D5_57	1.32953	MT903059	NMDCN0000178	Guangdong, China	6-2		No
Taxon_233	Firmicutes	Bacilli	Lactobacillales	Lactobacillaceae	Pediococcus acidilactici	YF_19	1.32312	MT903060	NMDCN0000179	Beijing, China	7-1		No
Taxon_234	Firmicutes	Bacilli	Lactobacillales	Leuconostocaceae	Leuconostoc lactis	p4-32-X-Y-D7	1.32604	MT903061	NMDCN000017A	Xinjiang, China	13-1		No
Taxon_235	Firmicutes	Bacilli	Lactobacillales	Leuconostocaceae	Weissella cibaria	2_PYGF_DE_D3_95	1.31526	MT903062	NMDCN000017B	Beijing, China	3-2		No
Taxon_236	Firmicutes	Bacilli	Lactobacillales	Leuconostocaceae	Weissella confusa	p1-22-X-G-D7	1.32633	MT903063	NMDCN000017C	Xinjiang, China	13-1		No
Taxon_237	Firmicutes	Bacilli	Lactobacillales	Streptococcaceae	Lactococcus garvieae	2_YM_XJ_40.mj	1.32449	MT903064	NMDCN000017D	Inner Mongolia, China	10-1		No
Taxon_238	Firmicutes	Bacilli	Lactobacillales	Streptococcaceae	Lactococcus lactis	5-CP1-AT-SP2-D3-91	1.32513	MT903065	NMDCN000017E	Beijing, China	9-2	otu_353_V3V5/Medium priority	No
Taxon_239	Firmicutes	Bacilli	Lactobacillales	Streptococcaceae	Streptococcus oralis	ZN_GAM_D3_65	1.32954	MT903066	NMDCN000017F	Beijing, China	5-1		No
Taxon_240	Firmicutes	Bacilli	Lactobacillales	Streptococcaceae	Streptococcus pseudopneumoniae	3-DE-D45-89	1.32955	MT903067	NMDCN000017G	Beijing, China	3-2		No
Taxon_241	Firmicutes	Bacilli	Lactobacillales	Streptococcaceae	Streptococcus anginosus	3_YM_GAM_D4_57.mj	1.32453	MT903068	NMDCN000017H	Inner Mongolia, China	10-1		No
Taxon_242	Firmicutes	Bacilli	Lactobacillales	Streptococcaceae	Streptococcus intermedius	2_PYGF_DE_D3_40	1.31581	MT903069	NMDCN000017I	Beijing, China	3-2		No
Taxon_243	Firmicutes	Bacilli	Lactobacillales	Streptococcaceae	Streptococcus lutetiensis	GNNH-D2-72	1.32319	MT903070	NMDCN000017J	Hebei, China	8-1		No
Taxon_244	Firmicutes	Bacilli	Lactobacillales	Streptococcaceae	Streptococcus mutans	1_NG_D13_23	1.32395	MT903071	NMDCN000017K	Hebei, China	8-1		No
Taxon_245	Firmicutes	Bacilli	Lactobacillales	Streptococcaceae	Streptococcus parasanguinis	1_MRS_DE_D3_70	1.31560	MT903072	NMDCN000017L	Beijing, China	3-2		No
Taxon_246	Firmicutes	Bacilli	Lactobacillales	Streptococcaceae	Streptococcus pasteurianus	ban1-NC-D30-25	1.32530	MT903073	NMDCN000017M	Hebei, China	8-1		No
Taxon_247	Firmicutes	Bacilli	Lactobacillales	Streptococcaceae	Streptococcus salivarius	1_YM_1669_D3_26	1.32445	MT903074	NMDCN000017N	Inner Mongolia, China	10-1		No
Taxon_248	Firmicutes	Bacilli	Lactobacillales	Streptococcaceae	Streptococcus sanguinis	4_CP_SP_17.mj	1.32956	MT903075	NMDCN000017O	Beijing, China	9-1		No
Taxon_249	Firmicutes	Bacilli	Lactobacillales	Streptococcaceae	Streptococcus tigurinus	1_1MRS_DE_D3_9	1.31559	MT903076	NMDCN000017P	Beijing, China	3-2		No
Taxon_250	Firmicutes	Clostridia	Clostridiales	Christensenellaceae	Christensenella minuta	ban2-YS-D30-20	1.32672	MT903077	NMDCN000017Q	Henan, China	8-2		No
Taxon_251	Firmicutes	Clostridia	Clostridiales	Clostridiaceae	Clostridioides mangenotii	p4-34-X-G-D7	1.32610	MT903078	NMDCN000017R	Xinjiang, China	13-1		No
Taxon_252	Firmicutes	Clostridia	Clostridiales	Clostridiaceae	Clostridium symbiosum	2CBN-DE-D5-12	1.31605	MT903079	NMDCN000017S	Beijing, China	3-2		No
Taxon_253	Firmicutes	Clostridia	Clostridiales	Clostridiaceae	Clostridium aldenense	4ZN-AT-D50-69	1.31909	MT903080	NMDCN000017T	Beijing, China	5-1		No
Taxon_254	Firmicutes	Clostridia	Clostridiales	Clostridiaceae	Clostridium baratii	AM-D2-46	1.31884	MT903081	NMDCN000017U	Guangdong, China	6-1		No
Taxon_255	Firmicutes	Clostridia	Clostridiales	Clostridiaceae	Clostridium bolteae	9-PYG-DE-D4-66	1.31572	MT903082	NMDCN000017V	Beijing, China	12-1		No
Taxon_256	Firmicutes	Clostridia	Clostridiales	Clostridiaceae	Clostridium butyricum	pur-19	1.31736	MT903083	NMDCN0000180	Guangdong, China	6-1		No
Taxon_257	Firmicutes	Clostridia	Clostridiales	Clostridiaceae	Clostridium celerecrescens	2-Znew-1	1.31829	MT903084	NMDCN0000181	Beijing, China	5-1		No
Taxon_258	Firmicutes	Clostridia	Clostridiales	Clostridiaceae	Clostridium citroniae	4-DE-D45-79	1.31667	MT903085	NMDCN0000182	Beijing, China	3-2		No
Taxon_259	Firmicutes	Clostridia	Clostridiales	Clostridiaceae	Clostridium clostridioforme	ban2-XN-W4-D5-26	1.32679	MT903086	NMDCN0000183	Xinjiang, China	16-1		No
Taxon_260	Firmicutes	Clostridia	Clostridiales	Clostridiaceae	Clostridium dakarense	1AT-D2-19	1.31286	MT903087	NMDCN0000184	Beijing, China	1-1		No
Taxon_261	Firmicutes	Clostridia	Clostridiales	Clostridiaceae	Clostridium disporicum	C-FAT-D2-65	1.32358	MT903088	NMDCN0000185	Beijing, China	7-3		No
Taxon_262	Firmicutes	Clostridia	Clostridiales	Clostridiaceae	Clostridium innocuum	4ZN-AT-D50-86	1.31910	MT903089	NMDCN0000186	Beijing, China	5-1		No
Taxon_263	Firmicutes	Clostridia	Clostridiales	Clostridiaceae	Clostridium lavalense	AT_D16_42	1.31996	MT903090	NMDCN0000187	Beijing, China	7-1		No
Taxon_264	Firmicutes	Clostridia	Clostridiales	Clostridiaceae	Clostridium leptum	CP-GAM-D15-35	1.31953	MT903091	NMDCN0000188	Beijing, China	9-1		No
Taxon_265	Firmicutes	Clostridia	Clostridiales	Clostridiaceae	Clostridium methylpentosum	p2-5-X-ATA-Y-D5	1.32605	MT903092	NMDCN0000189	Xinjiang, China	13-1		No
Taxon_266	Firmicutes	Clostridia	Clostridiales	Clostridiaceae	Clostridium nexile	ban3-3M3-1669B-D7-24	1.32957	MT903093	NMDCN000018A	Guangdong, China	6-2		No
Taxon_267	Firmicutes	Clostridia	Clostridiales	Clostridiaceae	Clostridium paraputrificum	CjiaFAT-D2-73	1.32323	MT903094	NMDCN000018B	Beijing, China	7-3		No
Taxon_268	Firmicutes	Clostridia	Clostridiales	Clostridiaceae	Clostridium perfringens	CP-D2P-D3-56	1.32421	MT903095	NMDCN000018C	Beijing, China	9-1		No
Taxon_269	Firmicutes	Clostridia	Clostridiales	Clostridiaceae	Clostridium saudiense	CP_AT_DS_SB_D15_41	1.31941	MT903096	NMDCN000018D	Beijing, China	9-1		No
Taxon_270	Firmicutes	Clostridia	Clostridiales	Clostridiaceae	Clostridium scindens	CP-GAM-D3-91	1.32304	MT903097	NMDCN000018E	Beijing, China	9-1		No
Taxon_271	Firmicutes	Clostridia	Clostridiales	Clostridiaceae	Clostridium senegalense	WC-D35-4	1.31452	MT903098	NMDCN000018F	Beijing, China	2-1		No
Taxon_272	Firmicutes	Clostridia	Clostridiales	Clostridiaceae	Clostridium sporogenes	ban2-C-NATD30-69	1.32532	MT903099	NMDCN000018G	Hebei, China	8-1		No
Taxon_273	Firmicutes	Clostridia	Clostridiales	Clostridiaceae	Clostridium tertium	10-PN-D5-90	1.32576	MT903100	NMDCN000018H	Beijing, China	11-1		No
Taxon_274	Firmicutes	Clostridia	Clostridiales	Clostridiaceae	Clostridium glycyrrhizinilyticum	ban1_9_G_D3_44	1.32958	MT903101	NMDCN000018I	Beijing, China	12-1		No
Taxon_275	Firmicutes	Clostridia	Clostridiales	Clostridiaceae	Clostridium cochlearium	BANSI_YN_4	1.32959	MT903102	NMDCN000018J	Inner Mongolia, China	10-1		No
Taxon_276	Firmicutes	Clostridia	Clostridiales	Clostridiaceae	Clostridium celatum	L10	1.32960	MT903103	NMDCN000018K	Beijing, China	9-2		No
Taxon_277	Firmicutes	Clostridia	Clostridiales	Clostridiaceae	Eisenbergiella tayi	GNNAT_25	1.32464	MT903104	NMDCN000018L	Hebei, China	8-1	otu_1023_V3V5/Medium priority	No
Taxon_278	Firmicutes	Clostridia	Clostridiales	Clostridiaceae	Erysipelatoclostridium ramosum	ban3-KA1GN-4	1.32709	MT903105	NMDCN000018M	Xinjiang, China	14-5		No
Taxon_279	Firmicutes	Clostridia	Clostridiales	Clostridiaceae	Extibacter muris	p4-16-X-ATB-Y-D5	1.32586	MT903106	NMDCN000018N	Xinjiang, China	13-1		No
Taxon_280	Firmicutes	Clostridia	Clostridiales	Lachnospiraceae	Hungatella effluvii	YM_GN_D4_96.mj	1.31991	MT903107	NMDCN000018O	Inner Mongolia, China	10-1		No
Taxon_281	Firmicutes	Clostridia	Clostridiales	Lachnospiraceae	Hungatella hathewayi	Seq_2-PN-K-D15-26	1.32961	MT903108	NMDCN000018P	Xinjiang, China	14-6		No
Taxon_282	Firmicutes	Clostridia	Clostridiales	Clostridiaceae	Intestinibacter bartlettii	CP_GN_D16_4	1.31976	MT903109	NMDCN000018Q	Beijing, China	9-1		No
Taxon_283	Firmicutes	Clostridia	Clostridiales	Clostridiaceae	Lactonifactor longoviformis	DE-D120-2	1.31913	MT903110	NMDCN000018R	Beijing, China	3-2		No
Taxon_284	Firmicutes	Clostridia	Clostridiales	Clostridiaceae	Paraclostridium benzoelyticum	RAT0-Y-D5-2	1.32733	MT903111	NMDCN000018S	Xinjiang, China	16-1		No
Taxon_285	Firmicutes	Clostridia	Clostridiales	Clostridiaceae	Paraclostridium bifermentans	ban2-YN-D30-5	1.32535	MT903112	NMDCN000018T	Hebei, China	8-1		No
Taxon_286	Firmicutes	Clostridia	Clostridiales	Clostridiaceae	Clostridium difficile	GAMB_D4_73	1.31360	MT903113	NMDCN000018U	Beijing, China	2-1		No
Taxon_287	Firmicutes	Clostridia	Clostridiales	Clostridiaceae	Romboutsia ilealis	1AT-D2-15	1.31285	MT903114	NMDCN000018V	Beijing, China	1-1		No
Taxon_288	Firmicutes	Clostridia	Clostridiales	Clostridiaceae	Romboutsia timonensis	1AT-D10-92	1.31374	MT903115	NMDCN0000190	Beijing, China	1-1	otu_582_V3V5/Medium priority	No
Taxon_289	Firmicutes	Clostridia	Clostridiales	Clostridiaceae	Terrisporobacter mayombei	ban5-GNNATD2-55	1.32962	MT903116	NMDCN0000191	Hebei, China	8-1		No
Taxon_290	Firmicutes	Clostridia	Clostridiales	Eubacteriaceae	Anaerobutyricum hallii	2PAT-DE-D5-80	1.32963	MT903117	NMDCN0000192	Beijing, China	3-2		No
Taxon_291	Firmicutes	Clostridia	Clostridiales	Eubacteriaceae	Anaerofustis stercorihominis	AT_D16_26	1.32389	MT903118	NMDCN0000193	Beijing, China	7-1		No
Taxon_292	Firmicutes	Clostridia	Clostridiales	Eubacteriaceae	Emergencia timonensis	10-PN-D5-94	1.32577	MT903119	NMDCN0000194	Beijing, China	11-1		No
Taxon_293	Firmicutes	Clostridia	Clostridiales	Eubacteriaceae	Eubacterium eligens	CP_GN_D16_12=2_YM_GN_D4_77.mj	1.31973	MT903120	NMDCN0000195	Beijing, China	9-1		No
Taxon_294	Firmicutes	Clostridia	Clostridiales	Eubacteriaceae	Eubacterium callanderi	HP_D35_70	1.32401	MT903121	NMDCN0000196	Guangdong, China	6-2		No
Taxon_295	Firmicutes	Clostridia	Clostridiales	Eubacteriaceae	Eubacterium maltosivorans	L11	1.32964	MT903122	NMDCN0000197	Beijing, China	11-1		No
Taxon_296	Firmicutes	Clostridia	Clostridiales	Eubacteriaceae	Eubacterium rectale	1PAT-DE-D5-19	1.31619	MT903123	NMDCN0000198	Beijing, China	3-2		No
Taxon_297	Firmicutes	Clostridia	Clostridiales	Eubacteriaceae	Eubacterium siraeum	1AT-D10-84	1.31338	MT903124	NMDCN0000199	Beijing, China	1-1		No
Taxon_298	Firmicutes	Clostridia	Clostridiales	Eubacteriaceae	Eubacterium ventriosum	cp1-sp-D3-64	1.32495	MT903125	NMDCN000019A	Beijing, China	9-2		No
Taxon_299	Firmicutes	Clostridia	Clostridiales	Eubacteriaceae	Holdemanella biformis	13-RY-D5-38	1.32786	MT903126	NMDCN000019B	Xinjiang, China	16-1		No
Taxon_300	Firmicutes	Clostridia	Clostridiales	Lachnospiraceae	Anaerostipes caccae	MBEF2-D3-3	1.31808	MT903127	NMDCN000019C	Beijing, China	5-1		No
Taxon_301	Firmicutes	Clostridia	Clostridiales	Lachnospiraceae	Anaerostipes hadrus	Seq_ban3-VA-PN-D5-23	1.32965	MT903128	NMDCN000019D	Beijing, China	15-1		No
Taxon_302	Firmicutes	Clostridia	Clostridiales	Lachnospiraceae	Coprococcus comes	35-RX-D5-13	1.32790	MT903129	NMDCN000019E	Xinjiang, China	16-1		No
Taxon_303	Firmicutes	Clostridia	Clostridiales	Lachnospiraceae	Coprococcus eutactus	1AT-D10-24	1.32599	MT903130	NMDCN000019F	Beijing, China	1-1		No
Taxon_304	Firmicutes	Clostridia	Clostridiales	Lachnospiraceae	Cuneatibacter caecimuris	4ZN-AT-D50-82	1.31924	MT903131	NMDCN000019G	Beijing, China	5-1		No
Taxon_305	Firmicutes	Clostridia	Clostridiales	Lachnospiraceae	Dorea formicigenerans	ban6-CB-DE-D3-7	1.32966	MT903132	NMDCN000019H	Beijing, China	3-2		No
Taxon_306	Firmicutes	Clostridia	Clostridiales	Lachnospiraceae	Dorea longicatena	5_CP_MRS_D4_33.mj	1.32507	MT903133	NMDCN000019I	Beijing, China	9-1		No
Taxon_307	Firmicutes	Clostridia	Clostridiales	Lachnospiraceae	Drancourtella massiliensis	9-GN-D9-14	1.32582	MT903134	NMDCN000019J	Beijing, China	12-1		No
Taxon_308	Firmicutes	Clostridia	Clostridiales	Lachnospiraceae	Faecalicatena contorta	CN-8	1.31982	MT903135	NMDCN000019K	Beijing, China	7-2		No
Taxon_309	Firmicutes	Clostridia	Clostridiales	Lachnospiraceae	Lachnospira pectinoschiza	1AT-D10-75	1.31336	MT903136	NMDCN000019L	Beijing, China	1-1		No
Taxon_310	Firmicutes	Clostridia	Clostridiales	Lachnospiraceae	Roseburia hominis	p8-44-X-T-D5	1.32630	MT903137	NMDCN000019M	Xinjiang, China	13-1		No
Taxon_311	Firmicutes	Clostridia	Clostridiales	Lachnospiraceae	Roseburia faecis	p7-40-X-ATD-G-D5	1.32603	MT903138	NMDCN000019N	Xinjiang, China	13-1		No
Taxon_312	Firmicutes	Clostridia	Clostridiales	Oscillospiraceae	Anaerotruncus colihominis	GNSAT_D7_73	1.32328	MT903139	NMDCN000019O	Henan, China	8-2		No
Taxon_313	Firmicutes	Clostridia	Clostridiales	Oscillospiraceae	Anaerotruncus rubiinfantis	CP_AT_DS_SB_D15_73	1.31966	MT903140	NMDCN000019P	Beijing, China	9-1		No
Taxon_314	Firmicutes	Clostridia	Clostridiales	Oscillospiraceae	Blautia luti	1669_D10_84	1.32967	MT903141	NMDCN000019Q	Beijing, China	4-1		No
Taxon_315	Firmicutes	Clostridia	Clostridiales	Oscillospiraceae	Blautia obeum	9AT-G-D3-40	1.32541	MT903142	NMDCN000019R	Beijing, China	12-1		No
Taxon_316	Firmicutes	Clostridia	Clostridiales	Oscillospiraceae	Agathobaculum butyriciproducens	ban1-XN-KB3-D5-83	1.32735	MT903143	NMDCN000019S	Xinjiang, China	16-1	otu_746_V1V3/High priority	No
Taxon_317	Firmicutes	Clostridia	Clostridiales	Oscillospiraceae	Dysosmobacter welbionis	n30	1.32968	MT898669	NMDCN000019T	Beijing, China	1-1		No
Taxon_318	Firmicutes	Clostridia	Clostridiales	Oscillospiraceae	Faecalibacterium prausnitzii	ban1-V-X-D5-79	1.32770	MT903144	NMDCN000019U	Beijing, China	15-1		No
Taxon_319	Firmicutes	Clostridia	Clostridiales	Oscillospiraceae	Harryflintia acetispora	1AT-D30-8	1.31380	MT903145	NMDCN000019V	Beijing, China	1-1		No
Taxon_320	Firmicutes	Clostridia	Clostridiales	Oscillospiraceae	Intestinimonas butyriciproducens	5-CP1-AT-SP3-D3-26	1.32516	MT903146	NMDCN0000200	Beijing, China	9-2		No
Taxon_321	Firmicutes	Clostridia	Clostridiales	Oscillospiraceae	Phocea massiliensis	CJIAFAT_53	1.32348	MT903147	NMDCN0000201	Beijing, China	7-3	otu_796_V3V5/Medium priority	No
Taxon_322	Firmicutes	Clostridia	Clostridiales	Oscillospiraceae	Ruminococcus gnavus	GNAT_D16_87	1.32397	MT903148	NMDCN0000202	Hebei, China	8-1		No
Taxon_323	Firmicutes	Clostridia	Clostridiales	Oscillospiraceae	Ruminococcus albus	1AT-D10-9	1.31329	MT903149	NMDCN0000203	Beijing, China	1-1	otu_869_V3V5/Medium priority	No
Taxon_324	Firmicutes	Clostridia	Clostridiales	Oscillospiraceae	Ruminococcus bromii	1AT-D15-64	1.31346	MT903150	NMDCN0000204	Beijing, China	1-1		No
Taxon_325	Firmicutes	Clostridia	Clostridiales	Oscillospiraceae	Ruminococcus faecis	10-PG-D9-77	1.32551	MT903151	NMDCN0000205	Beijing, China	11-1		No
Taxon_326	Firmicutes	Clostridia	Clostridiales	Oscillospiraceae	Ruminococcus torques	2_YM_YCFA_1.mj	1.32475	MT903152	NMDCN0000206	Inner Mongolia, China	10-1		No
Taxon_327	Firmicutes	Clostridia	Clostridiales	Oscillospiraceae	Ruthenibacterium lactatiformans	CC-9	1.32574	MT903153	NMDCN0000207	Beijing, China	7-3	otu_696_V1V3/High priority	No
Taxon_328	Firmicutes	Clostridia	Clostridiales	Peptostreptococcaceae	Eubacterium tenue	GNFAT-D2-96	1.32324	MT903154	NMDCN0000208	Beijing, China	7-1		No
Taxon_329	Firmicutes	Clostridia	Clostridiales	Peptostreptococcaceae	Paeniclostridium sordellii	ban3-VA-YN-D5-3	1.32728	MT903155	NMDCN0000209	Beijing, China	15-1		No
Taxon_330	Firmicutes	Clostridia	Clostridiales	Peptostreptococcaceae	Peptostreptococcus stomatis	4_ZN_GAM_D10_20	1.32969	MT903156	NMDCN000020A	Beijing, China	5-1		No
Taxon_331	Firmicutes	Clostridia	Clostridiales	Unclassified_Clostridiales	Blautia faecis	3_YM_SP_D4_11.mj	1.32486	MT903157	NMDCN000020B	Inner Mongolia, China	10-1		No
Taxon_332	Firmicutes	Clostridia	Clostridiales	Unclassified_Clostridiales	Blautia producta	4BLK_dy_D2_64	1.31478	MT903158	NMDCN000020C	Beijing, China	3-1		No
Taxon_333	Firmicutes	Clostridia	Clostridiales	Unclassified_Clostridiales	Blautia stercoris	3_YM_SP_D4_24.mj	1.32484	MT903159	NMDCN000020D	Inner Mongolia, China	10-1		No
Taxon_334	Firmicutes	Clostridia	Clostridiales	Unclassified_Clostridiales	Blautia wexlerae	H1	1.32970	MT903160	NMDCN000020E	Beijing, China	9-1		No
Taxon_335	Firmicutes	Clostridia	Clostridiales	Unclassified_Clostridiales	Blautia hydrogenotrophica	ban1-DG-D15-90	1.32971	MT903161	NMDCN000020F	Guangdong, China	6-2		No
Taxon_336	Firmicutes	Clostridia	Clostridiales	Unclassified_Clostridiales	Catabacter hongkongensis	HP_D35_67	1.32433	MT903162	NMDCN000020G	Guangdong, China	6-2		No
Taxon_337	Firmicutes	Clostridia	Clostridiales	Unclassified_Clostridiales	Finegoldia magna	FABB-D21-31	1.31395	MT903163	NMDCN000020H	Beijing, China	2-1		No
Taxon_338	Firmicutes	Clostridia	Clostridiales	Unclassified_Clostridiales	Flavonifractor plautii	4_CP_SJ_64.mj	1.32500	MT903164	NMDCN000020I	Beijing, China	9-1		No
Taxon_339	Firmicutes	Clostridia	Clostridiales	Unclassified_Clostridiales	Lawsonibacter asaccharolyticus	1-DE-D30-63	1.32972	MT898677	NMDCN000020J	Beijing, China	3-2	otu_1041_V1V3/Medium priority	No
Taxon_340	Firmicutes	Clostridia	Clostridiales	Unclassified_Clostridiales	Muricomes intestini	ban-1-KB1-XN-13	1.32744	MT903165	NMDCN000020K	Xinjiang, China	14-5		No
Taxon_341	Firmicutes	Clostridia	Clostridiales	Unclassified_Clostridiales	Pseudoflavonifractor capillosus	1PAT-DE-D5-23	1.32999	MT903166	NMDCN000020L	Beijing, China	3-2		No
Taxon_342	Firmicutes	Clostridia	Clostridiales	Unclassified_Clostridiales	Tissierella praeacuta	W-41	1.31928	MT903167	NMDCN000020M	Guangdong, China	6-1		No
Taxon_343	Firmicutes	Erysipelotrichia	Erysipelotrichales	Erysipelotrichaceae	Catenibacterium mitsuokai	RP-D5-43	1.32731	MT903168	NMDCN000020N	Xinjiang, China	16-1		No
Taxon_344	Firmicutes	Erysipelotrichia	Erysipelotrichales	Erysipelotrichaceae	Coprobacillus cateniformis	AT_D16_41=95	1.31992	MT903169	NMDCN000020O	Beijing, China	7-1		No
Taxon_345	Firmicutes	Erysipelotrichia	Erysipelotrichales	Erysipelotrichaceae	Dielma fastidiosa	4GAM-DE-D20-26	1.32973	MT903170	NMDCN000020P	Beijing, China	3-2		No
Taxon_346	Firmicutes	Erysipelotrichia	Erysipelotrichales	Erysipelotrichaceae	Faecalibacillus intestinalis	ban3_3GAM_DE_D3_79	1.32974	MT898679	NMDCN000020Q	Beijing, China	3-2	otu_291_V3V5/Medium priority	No
Taxon_347	Firmicutes	Erysipelotrichia	Erysipelotrichales	Erysipelotrichaceae	Faecalibacillus faecis	2P_4	1.52480	MT898678	NMDCN000020R	Henan, China	8-3		No
Taxon_348	Firmicutes	Erysipelotrichia	Erysipelotrichales	Erysipelotrichaceae	Faecalitalea cylindroides	ban3_BLK_dy_D2_29	1.32975	MT903171	NMDCN000020S	Beijing, China	3-1		No
Taxon_349	Firmicutes	Erysipelotrichia	Erysipelotrichales	Erysipelotrichaceae	Longibaculum muris	FABB_D4_48	1.31359	MT903172	NMDCN000020T	Beijing, China	2-1		No
Taxon_350	Firmicutes	Erysipelotrichia	Erysipelotrichales	Erysipelotrichaceae	Longicatena caecimuris	4M3-GAM-D7-19	1.31912	MT903173	NMDCN000020U	Guangdong, China	6-2		No
Taxon_351	Firmicutes	Erysipelotrichia	Erysipelotrichales	Erysipelotrichaceae	Turicibacter sanguinis	p6-43-X-ATC-9-D5	1.32616	MT903174	NMDCN000020V	Xinjiang, China	13-1		No
Taxon_352	Firmicutes	Negativicutes	Selenomonadales	Acidaminococcaceae	Acidaminococcus fermentans	9-D20-63	1.32649	MT903175	NMDCN0000210	Beijing, China	12-1		No
Taxon_353	Firmicutes	Negativicutes	Selenomonadales	Acidaminococcaceae	Phascolarctobacterium faecium	1-DE-D30-67	1.32976	MT903176	NMDCN0000211	Beijing, China	3-2	otu_134_V1V3/High priority	No
Taxon_354	Firmicutes	Negativicutes	Selenomonadales	Acidaminococcaceae	Phascolarctobacterium succinatutens	ban4-KP-D5-22	1.32977	MT903177	NMDCN0000212	Xinjiang, China	14-6		No
Taxon_355	Firmicutes	Negativicutes	Selenomonadales	Selenomonadaceae	Megamonas funiformis	ban6-CB-DE-D3-27	1.32978	MT903178	NMDCN0000213	Beijing, China	3-2		No
Taxon_356	Firmicutes	Negativicutes	Selenomonadales	Selenomonadaceae	Mitsuokella multacida	p4-22-X_9_D7	1.32589	MT903179	NMDCN0000214	Xinjiang, China	13-1		No
Taxon_357	Firmicutes	Negativicutes	Selenomonadales	Veillonellaceae	Allisonella histaminiformans	ban5-RP-D5-46	1.32979	MT903180	NMDCN0000215	Beijing, China	15-1		No
Taxon_358	Firmicutes	Negativicutes	Selenomonadales	Veillonellaceae	Dialister invisus	5CB-DE-D20-15	1.32980	MT903181	NMDCN0000216	Beijing, China	5-1		No
Taxon_359	Firmicutes	Negativicutes	Selenomonadales	Veillonellaceae	Veillonella atypica	28_2	1.31260	MT903182	NMDCN0000217	Henan, China	8-3		No
Taxon_360	Firmicutes	Negativicutes	Selenomonadales	Veillonellaceae	Veillonella dispar	ban3-YM-bu-D12-86	1.32981	MT903183	NMDCN0000218	Inner Mongolia, China	10-1		No
Taxon_361	Firmicutes	Negativicutes	Selenomonadales	Veillonellaceae	Veillonella parvula	28_7	1.31261	MT903184	NMDCN0000219	Henan, China	8-3		No
Taxon_362	Firmicutes	Negativicutes	Selenomonadales	Veillonellaceae	Veillonella rogosae	ban2_2PYGF_DE_D3_42-2	1.32982	MT903185	NMDCN000021A	Beijing, China	3-2		No
Taxon_363	Firmicutes	Negativicutes	Selenomonadales	Veillonellaceae	Veillonella tobetsuensis	2-MRS-D20-DE-32	1.31631	MT903186	NMDCN000021B	Beijing, China	3-2		No
Taxon_364	Firmicutes	Negativicutes	Veillonellales	Veillonellaceae	Dialister succinatiphilus	1-F3	1.32983	MT903187	NMDCN000021C	Xinjiang, China	13-1		No
Taxon_365	Firmicutes	Negativicutes	Veillonellales	Veillonellaceae	Dialister intestinalis	L31	1.32984	MT903188	NMDCN000021D	Beijing, China	12-1		No
Taxon_366	Firmicutes	Tissierellia	Tissierellales	Peptoniphilaceae	Peptoniphilus harei	1-DE-D40-21	1.32985	MT903189	NMDCN000021E	Beijing, China	3-2		No
Taxon_367	Fusobacteria	Fusobacteriia	Fusobacteriales	Fusobacteriaceae	Cetobacterium somerae	BaF-D2-46	1.32316	MT903190	NMDCN000021F	Beijing, China	7-1		No
Taxon_368	Fusobacteria	Fusobacteriia	Fusobacteriales	Fusobacteriaceae	Fusobacterium varium	FG-D1-8	1.31894	MT903191	NMDCN000021G	Guangdong, China	6-2		No
Taxon_369	Proteobacteria	Alphaproteobacteria	Rhizobiales	Hyphomicrobiaceae	Gemmiger formicilis	FAB_D4_2	1.31361	MT903192	NMDCN000021H	Beijing, China	2-1		No
Taxon_370	Proteobacteria	Alphaproteobacteria	Rickettsiales	Rickettsiaceae	Rickettsia rhipicephali	ban2_DE_D90_PYG_39	1.32986	MT903193	NMDCN000021I	Beijing, China	3-2		No
Taxon_371	Proteobacteria	Betaproteobacteria	Burkholderiales	Comamonadaceae	Comamonas testosteroni	ban1-vpn-D25-83	1.32987	MT903194	NMDCN000021J	Beijing, China	15-1		No
Taxon_372	Proteobacteria	Betaproteobacteria	Burkholderiales	Ralstonia	Ralstonia pickettii	3-B3	1.32988	MT903195	NMDCN000021K	Xinjiang, China	13-1		No
Taxon_373	Proteobacteria	Betaproteobacteria	Burkholderiales	Sutterellaceae	Mesosutterella multiformis	M30	1.32989	MT898801	NMDCN000021L	Xinjiang, China	13-1		No
Taxon_374	Proteobacteria	Betaproteobacteria	Burkholderiales	Sutterellaceae	Parasutterella excrementihominis	6GAMF-DE-D20-16	1.32990	MT903196	NMDCN000021M	Beijing, China	3-2		No
Taxon_375	Proteobacteria	Betaproteobacteria	Burkholderiales	Sutterellaceae	Sutterella wadsworthensis	1669B_D10_55	1.31716	MT903197	NMDCN000021N	Beijing, China	4-1		No
Taxon_376	Proteobacteria	Deltaproteobacteria	Desulfovibrionales	Desulfovibrionaceae	Bilophila wadsworthia	BX9	1.32991	MT898800	NMDCN000021O	Inner Mongolia, China	7-4		No
Taxon_377	Proteobacteria	Deltaproteobacteria	Desulfovibrionales	Desulfovibrionaceae	Desulfovibrio desulfuricans	ban1-PYG-W-D8-59	1.32748	MT903198	NMDCN000021P	Xinjiang, China	14-2		No
Taxon_378	Proteobacteria	Gammaproteobacteria	Enterobacterales	Enterobacteriaceae	Kluyvera cryocrescens	ban1-75-NF-D2-11	1.32992	MT903199	NMDCN000021Q	Hebei, China	8-1		No
Taxon_379	Proteobacteria	Gammaproteobacteria	Enterobacterales	Erwiniaceae	Pantoea agglomerans	Seq_9-P-D9-43	1.32993	MT903200	NMDCN000021R	Beijing, China	12-1		No
Taxon_380	Proteobacteria	Gammaproteobacteria	Enterobacterales	Morganellaceae	Morganella morganii	3_YM_GAM_D4_92.mj	1.32457	MT903201	NMDCN000021S	Inner Mongolia, China	10-1		No
Taxon_381	Proteobacteria	Gammaproteobacteria	Enterobacterales	Morganellaceae	Proteus mirabilis	MSR-D2-45	1.31921	MT903202	NMDCN000021T	Guangdong, China	6-2		No
Taxon_382	Proteobacteria	Gammaproteobacteria	Enterobacterales	Morganellaceae	Proteus vulgaris	reseq8_9	1.32994	MT903203	NMDCN000021U	Guangdong, China	6-1		No
Taxon_383	Proteobacteria	Gammaproteobacteria	Enterobacteriales	Enterobacteriaceae	Atlantibacter hermannii	GAMB-D21-78	1.31397	MT903204	NMDCN000021V	Beijing, China	2-1		No
Taxon_384	Proteobacteria	Gammaproteobacteria	Enterobacteriales	Enterobacteriaceae	Enterobacter xiangfangensis	9-PYG-DE-D4-58	1.31592	MT903205	NMDCN0000220	Beijing, China	12-1		No
Taxon_385	Proteobacteria	Gammaproteobacteria	Enterobacteriales	Enterobacteriaceae	Citrobacter braakii	RX-D5-6	1.32732	MT903206	NMDCN0000221	Xinjiang, China	16-1		No
Taxon_386	Proteobacteria	Gammaproteobacteria	Enterobacteriales	Enterobacteriaceae	Citrobacter freundii	YN_17	1.32308	MT903207	NMDCN0000222	Inner Mongolia, China	10-1		No
Taxon_387	Proteobacteria	Gammaproteobacteria	Enterobacteriales	Enterobacteriaceae	Citrobacter gillenii	FGjiaD2_2	1.31930	MT903208	NMDCN0000223	Guangdong, China	6-2		No
Taxon_388	Proteobacteria	Gammaproteobacteria	Enterobacteriales	Enterobacteriaceae	Citrobacter murliniae	Seq_ban6-VP-D25-67	1.32995	MT903209	NMDCN0000224	Beijing, China	15-1		No
Taxon_389	Proteobacteria	Gammaproteobacteria	Enterobacteriales	Enterobacteriaceae	Cronobacter sakazakii	CP-XJ-D3-54	1.32412	MT903210	NMDCN0000225	Beijing, China	9-1		No
Taxon_390	Proteobacteria	Gammaproteobacteria	Enterobacteriales	Enterobacteriaceae	Enterobacter asburiae	1-DE-D40-61	1.32996	MT903211	NMDCN0000226	Beijing, China	3-2		No
Taxon_391	Proteobacteria	Gammaproteobacteria	Enterobacteriales	Enterobacteriaceae	Enterobacter hormaechei	FGjiaD2_9	1.31919	MT903212	NMDCN0000227	Guangdong, China	6-2		No
Taxon_392	Proteobacteria	Gammaproteobacteria	Enterobacteriales	Enterobacteriaceae	Enterobacter tabaci	CP_2E_D16_53	1.31970	MT903213	NMDCN0000228	Beijing, China	9-1		No
Taxon_393	Proteobacteria	Gammaproteobacteria	Enterobacteriales	Enterobacteriaceae	Escherichia coli	3_PYGN_DE_D3_15	1.31532	MT903214	NMDCN0000229	Beijing, China	3-2		No
Taxon_394	Proteobacteria	Gammaproteobacteria	Enterobacteriales	Enterobacteriaceae	Escherichia fergusonii	FG-D1-7	1.31893	MT903215	NMDCN000022A	Guangdong, China	6-2		No
Taxon_395	Proteobacteria	Gammaproteobacteria	Enterobacteriales	Enterobacteriaceae	Escherichia marmotae	DM-D1-50	1.31889	MT903216	NMDCN000022B	Guangdong, China	6-1		No
Taxon_396	Proteobacteria	Gammaproteobacteria	Enterobacteriales	Enterobacteriaceae	Klebsiella pneumoniae	CP_2E_73	1.32305	MT903217	NMDCN000022C	Beijing, China	9-1		No
Taxon_397	Proteobacteria	Gammaproteobacteria	Enterobacteriales	Enterobacteriaceae	Klebsiella quasipneumoniae	CG-D2-1	1.31885	MT903218	NMDCN000022D	Guangdong, China	6-2		No
Taxon_398	Proteobacteria	Gammaproteobacteria	Enterobacteriales	Enterobacteriaceae	Shigella dysenteriae	6-CB-DE-D3-20	1.31535	MT903219	NMDCN000022E	Beijing, China	3-2		No
Taxon_399	Proteobacteria	Gammaproteobacteria	Enterobacteriales	Enterobacteriaceae	Shigella flexneri	CP-XJ-D3-42	1.32409	MT903220	NMDCN000022F	Beijing, China	9-1		No
Taxon_400	Proteobacteria	Gammaproteobacteria	Enterobacteriales	Enterobacteriaceae	Shigella sonnei	CP-XJ-D3-48	1.32410	MT903221	NMDCN000022G	Beijing, China	9-1		No
Taxon_401	Proteobacteria	Gammaproteobacteria	Enterobacteriales	Enterobacteriaceae	Shigella boydii	4-CP1-AT-NB-D3-50	1.32402	MT903222	NMDCN000022H	Beijing, China	9-2		No
Taxon_402	Proteobacteria	Gammaproteobacteria	Pseudomonadales	Pseudomonadaceae	Pseudomonas poae	ban3-KA2XN-4	1.32997	Submitted	NMDCN000022I	Xinjiang, China	14-5		No
Taxon_403	Proteobacteria	Gammaproteobacteria;	Enterobacterales	Yersiniaceae	Serratia nematodiphila	BaF-D2-45	1.32357	MT903223	NMDCN000022J	Beijing, China	7-1		No
Taxon_404	Verrucomicrobia	Verrucomicrobiae	Verrucomicrobiales	Akkermansiaceae	Akkermansia muciniphila	2SK-D10-15	1.31343	MT903224	NMDCN000022K	Beijing, China	1-1		No

## Sheet: the rest 770 strains
Taxon Number	accessions	Strain ID	NMDC accession of 16S rRNA gene	Geographic location of sample mixtures	The serial number of sample mixture (Table S2)
Taxon_150	1.32821	NSJ-48	NMDCN0000114	Xinjiang, China	14-7
Taxon_141	1.32812	NSJ-39	NMDCN0000111	Beijing, China	12-1
Taxon_70	1.32864	L36	NMDCN0000126	Guangdong, China	6-2
Taxon_261	1.32822	NSJ-49	NMDCN000011J	Beijing, China	15-1
Taxon_1	1.32658	ATB-D20-Y-67	NMDCN0000HUK	Xinjiang, China	13-1
Taxon_1	1.32618	p4-10-X-ATB-Y-D5	NMDCN0000HUL	Xinjiang, China	13-1
Taxon_101	1.31665	4-GAMF-DE-D3-80	NMDCN0000HUM	Beijing, China	3-1
Taxon_102	1.31542	9-NA-DE-D4-16	NMDCN0000HUN	Beijing, China	3-1
Taxon_102	1.31585	9-PYG-DE-D4-37	NMDCN0000HUO	Beijing, China	3-1
Taxon_104	1.31715	1669B_D10_42	NMDCN0000HUP	Beijing, China	4-1
Taxon_108	1.31832	5ZN-MRS-D5-16	NMDCN0000HUQ	Beijing, China	5-1
Taxon_108	1.32315	ban4-BaF-D2-41	NMDCN0000HUR	Beijing, China	7-1
Taxon_108	1.31945	CP_2E_D16_51	NMDCN0000HUS	Beijing, China	9-1
Taxon_108	1.32429	YM-2216E-D3-56	NMDCN0000HUT	Inner Mongolia, China	10-1
Taxon_108	1.31816	ZN-1669-D3-59	NMDCN0000HUU	Beijing, China	5-1
Taxon_11	1.31376	1AT-D10-76	NMDCN0000HUV	Beijing, China	1-1
Taxon_111	1.31396	GAM-D21-57	NMDCN0000HV0	Beijing, China	2-1
Taxon_111	1.31610	3-DE-D30-47	NMDCN0000HV1	Beijing, China	3-1
Taxon_111	1.31616	3AT_dyB_D6_62	NMDCN0000HV2	Beijing, China	3-2
Taxon_111	1.31617	3AT_dyB_D6_50	NMDCN0000HV3	Beijing, China	3-2
Taxon_111	1.31722	1669-D2-93	NMDCN0000HV4	Beijing, China	4-1
Taxon_113	1.32327	MNR-D2-4	NMDCN0000HV5	Guangdong, China	6-2
Taxon_113	1.32371	1_SF_D13_12	NMDCN0000HV6	Henan, China	8-2
Taxon_113	1.32368	1_NG_D13_19	NMDCN0000HV7	Hebei, China	8-1
Taxon_161	1.31989	YS_D14_64	NMDCN0000HV8	Inner Mongolia, China	10-1
Taxon_114	1.32442	Y-CP-D3-22	NMDCN0000HV9	Beijing, China	9-1
Taxon_114	1.32547	9_P_D3_62	NMDCN0000HVA	Beijing, China	12-1
Taxon_114	1.32741	ban1-84-KS-7N-5-P	NMDCN0000HVB	Xinjiang, China	14-3
Taxon_114	1.32439	CP-1669-D3-21	NMDCN0000HVC	Beijing, China	9-1
Taxon_114	1.31645	8-MRS-DE-D4-77	NMDCN0000HVD	Beijing, China	3-1
Taxon_114	1.32703	ban1-PYG-K-D8-92	NMDCN0000HVE	Xinjiang, China	14-1
Taxon_114	1.32774	ban2-v-Y-D5-37	NMDCN0000HVF	Beijing, China	15-1
Taxon_114	1.31629	3PYGN_DE_D3_25	NMDCN0000HVG	Beijing, China	3-1
Taxon_116	1.31641	3_3GAM_DE_D3_43	NMDCN0000HVH	Beijing, China	3-1
Taxon_116	1.31828	MBEF-D10-37	NMDCN0000HVI	Beijing, China	5-1
Taxon_116	1.32354	3D7_8	NMDCN0000HVJ	Beijing, China	7-3
Taxon_116	1.31265	26_16	NMDCN0000HVK	Henan, China	8-3
Taxon_399	1.32306	YM_SP_D4_19.mj	NMDCN0000HVL	Inner Mongolia, China	10-1
Taxon_117	1.32536	ban3-YM-GAM-D12-22	NMDCN0000HVM	Inner Mongolia, China	10-1
Taxon_117	1.32408	CP-1669-D3-31	NMDCN0000HVN	Beijing, China	9-1
Taxon_117	1.31890	DM-D1-55	NMDCN0000HVO	Guangdong, China	6-2
Taxon_117	1.32520	5-CP1-AT-SP3-D3-40	NMDCN0000HVP	Beijing, China	9-2
Taxon_117	1.31349	CB_D2_14	NMDCN0000HVQ	Beijing, China	2-1
Taxon_117	1.32712	ban3-KX-8	NMDCN0000HVR	Xinjiang, China	14-7
Taxon_117	1.32751	ban-2-WX-8	NMDCN0000HVS	Xinjiang, China	14-2
Taxon_117	1.32763	ban2-27-KS-Y	NMDCN0000HVT	Xinjiang, China	14-3
Taxon_117	1.32766	ban1-V-P-D5-1	NMDCN0000HVU	Beijing, China	15-1
Taxon_117	1.32694	ban1-PYG-K-D8-91	NMDCN0000HVV	Xinjiang, China	14-1
Taxon_117	1.31293	2BLK-D2-13	NMDCN0000I00	Beijing, China	1-1
Taxon_117	1.31489	1BLK_dyB_D6_86	NMDCN0000I01	Beijing, China	3-2
Taxon_117	1.31589	6-CB-DE-D3-43	NMDCN0000I02	Beijing, China	3-1
Taxon_117	1.31264	27_33	NMDCN0000I03	Henan, China	8-3
Taxon_118	1.32517	5-CP1-AT-SP3-D3-27	NMDCN0000I04	Beijing, China	9-2
Taxon_118	1.32443	CP-BU-D3-40	NMDCN0000I05	Beijing, China	9-1
Taxon_118	1.31962	CP_AT_DS_SB_D15_52	NMDCN0000I06	Beijing, China	9-1
Taxon_118	1.31508	1BLK_dy_D2_92	NMDCN0000I07	Beijing, China	3-2
Taxon_118	1.32721	ban2-v-P-D5-60	NMDCN0000I08	Beijing, China	15-1
Taxon_118	1.31294	2BLK-D2-14	NMDCN0000I09	Beijing, China	1-1
Taxon_118	1.31272	27_68	NMDCN0000I0A	Henan, China	8-3
Taxon_119	1.31986	CN-12	NMDCN0000I0B	Beijing, China	7-2
Taxon_119	1.32501	4_CP_SP_1.mj	NMDCN0000I0C	Beijing, China	9-1
Taxon_121	1.32480	1_YM_1669_D3_37.mj	NMDCN0000I0D	Inner Mongolia, China	10-1
Taxon_121	1.31985	CN-11	NMDCN0000I0E	Beijing, China	7-2
Taxon_121	1.31984	CN-10	NMDCN0000I0F	Beijing, China	7-2
Taxon_121	1.31578	1_AT_dyB_D15_45	NMDCN0000I0G	Beijing, China	3-2
Taxon_121	1.31591	4-GAMF-DE-D3-57	NMDCN0000I0H	Beijing, China	3-1
Taxon_121	1.32764	ban2-14-KS-X	NMDCN0000I0I	Xinjiang, China	14-3
Taxon_121	1.32750	ban1-PYG-W-D8-67.seq	NMDCN0000I0J	Xinjiang, China	14-2
Taxon_121	1.31855	5MBEF-MRS-D5-6	NMDCN0000I0K	Beijing, China	5-1
Taxon_121	1.31268	4P_11	NMDCN0000I0L	Inner Mongolia, China	7-4
Taxon_124	1.32704	ban1-PYG-W-D8-62	NMDCN0000I0M	Xinjiang, China	14-2
Taxon_124	1.32705	ban1-PYG-W-D8-70	NMDCN0000I0N	Xinjiang, China	14-2
Taxon_128	1.32524	ban1-6101-FNS-D20-49	NMDCN0000I0O	Beijing, China	7-2
Taxon_128	1.32351	CJIAFAT_52	NMDCN0000I0P	Beijing, China	2-1
Taxon_128	1.32674	CC-34	NMDCN0000I0Q	Beijing, China	7-3
Taxon_128	1.31858	3-DE-D30-55	NMDCN0000I0R	Beijing, China	3-1
Taxon_128	1.32756	ban-4-KG-6	NMDCN0000I0S	Xinjiang, China	14-8
Taxon_128	1.32738	ban-2-WG-2	NMDCN0000I0T	Xinjiang, China	14-2
Taxon_128	1.32788	17-RY-D5-50	NMDCN0000I0U	Xinjiang, China	16-1
Taxon_128	1.32673	ban1-9-PN-D5-54	NMDCN0000I0V	Beijing, China	12-1
Taxon_128	1.32468	YN-7=3D7_30	NMDCN0000I10	Inner Mongolia, China	10-1
Taxon_128	1.31297	2SK-D2-10	NMDCN0000I11	Beijing, China	1-1
Taxon_128	1.31256	28-16	NMDCN0000I12	Henan, China	8-3
Taxon_13	1.31332	1AT-D10-40	NMDCN0000I13	Beijing, China	1-1
Taxon_130	1.31298	2SK-D2-12	NMDCN0000I14	Beijing, China	1-1
Taxon_130	1.31513	2BLK_dy_D6_11	NMDCN0000I15	Beijing, China	3-2
Taxon_132	1.32769	ban1-V-X-D5-75	NMDCN0000I16	Beijing, China	15-1
Taxon_132	1.32746	ban1-PYG-W-D8-64	NMDCN0000I17	Xinjiang, China	14-2
Taxon_134	1.31340	2BLK-D10-41	NMDCN0000I18	Beijing, China	1-1
Taxon_136	1.32478	2_YM_GN_D4_71.mj	NMDCN0000I19	Inner Mongolia, China	10-1
Taxon_136	1.32514	5-CP1-AT-SP3-D3-14	NMDCN0000I1A	Beijing, China	9-2
Taxon_136	1.32544	9_G_D3_24	NMDCN0000I1B	Beijing, China	12-1
Taxon_136	1.32406	4-CP1-AT-SP-D3-44	NMDCN0000I1C	Beijing, China	9-2
Taxon_136	1.32347	YN_5	NMDCN0000I1D	Inner Mongolia, China	10-1
Taxon_136	1.32473	Y-CP-D3-24	NMDCN0000I1E	Beijing, China	9-1
Taxon_136	1.31344	3BLK-D12-40	NMDCN0000I1F	Beijing, China	1-1
Taxon_136	1.31504	2_BLK_dy_D2_19	NMDCN0000I1G	Beijing, China	3-2
Taxon_136	1.31505	1BLK_dy_D2_41	NMDCN0000I1H	Beijing, China	3-2
Taxon_136	1.31999	CN-83	NMDCN0000I1I	Beijing, China	7-2
Taxon_137	1.32526	ban1-6101-FNS-D20-76	NMDCN0000I1J	Beijing, China	7-2
Taxon_137	1.32399	HP_D35_52	NMDCN0000I1K	Guangdong, China	6-2
Taxon_137	1.32394	GNNH_D7_73	NMDCN0000I1L	Hebei, China	8-1
Taxon_137	1.32365	BAN1_D8_45=3D7_31	NMDCN0000I1M	Xinjiang, China	13-1
Taxon_137	1.31304	3BLK-D2-24	NMDCN0000I1N	Beijing, China	1-1
Taxon_137	1.31575	3_B1K_dyB_D15_26	NMDCN0000I1O	Beijing, China	3-2
Taxon_137	1.31355	WC_D4_10	NMDCN0000I1P	Beijing, China	2-1
Taxon_138	1.31267	2P_2	NMDCN0000I1Q	Henan, China	8-3
Taxon_139	1.32505	4_CP_SP_24.mj	NMDCN0000I1R	Beijing, China	9-1
Taxon_139	1.32533	ban2-YF-D30-35	NMDCN0000I1S	Xinjiang, China	14-5
Taxon_139	1.32499	4_CP_BG_44.mj	NMDCN0000I1T	Beijing, China	9-1
Taxon_139	1.32383	3_YF_D14_1	NMDCN0000I1U	Beijing, China	7-3
Taxon_139	1.32527	ban1-6101-FNS-D20-77	NMDCN0000I1V	Beijing, China	7-2
Taxon_139	1.32418	Y-CP-D3-4	NMDCN0000I20	Beijing, China	9-1
Taxon_139	1.31961	CP_AT_DS_NSB_D15_96	NMDCN0000I21	Beijing, China	9-1
Taxon_139	1.32717	Seq_3-JCP-D80-36	NMDCN0000I22	Beijing, China	9-1
Taxon_139	1.32720	ban2-v-P-D5-17	NMDCN0000I23	Beijing, China	15-1
Taxon_139	1.31306	3BLK-D2-46	NMDCN0000I24	Beijing, China	1-1
Taxon_139	1.31528	3_3GAM_DE_D3_40	NMDCN0000I25	Beijing, China	3-1
Taxon_139	1.31568	5-CB-DE-D3-33	NMDCN0000I26	Beijing, China	3-1
Taxon_246	1.31883	AM-D2-42	NMDCN0000I27	Guangdong, China	6-2
Taxon_140	1.32542	9_P_D3_58	NMDCN0000I28	Beijing, China	12-1
Taxon_140	1.31470	1BLK_dy_D2_40	NMDCN0000I29	Beijing, China	3-2
Taxon_140	1.31546	2_AT_dy_D15_22	NMDCN0000I2A	Beijing, China	3-2
Taxon_140	1.32568	9-YN-D5-29	NMDCN0000I2B	Beijing, China	12-1
Taxon_140	1.32578	10-G-D8-54	NMDCN0000I2C	Beijing, China	11-1
Taxon_140	1.32640	p5-20-10-G	NMDCN0000I2D	Xinjiang, China	13-1
Taxon_140	1.31479	1BLK_dyB_D6_8	NMDCN0000I2E	Beijing, China	3-2
Taxon_140	1.32553	10-PG-D9-94	NMDCN0000I2F	Beijing, China	11-1
Taxon_141	1.31480	2BLK_dy_D6_26	NMDCN0000I2G	Beijing, China	3-2
Taxon_141	1.31468	1BLK_dy_D2_30	NMDCN0000I2H	Beijing, China	3-2
Taxon_142	1.32529	ban1-1669N-D30-7	NMDCN0000I2I	Inner Mongolia, China	10-1
Taxon_142	1.32471	3_YM_SP_D4_28.mj	NMDCN0000I2J	Inner Mongolia, China	10-1
Taxon_142	1.32458	3_YM_SP_D4_18.mj	NMDCN0000I2K	Inner Mongolia, China	10-1
Taxon_142	1.32423	CP-SP-D3-77	NMDCN0000I2L	Beijing, China	9-1
Taxon_142	1.32422	CP-D2P-D3-64	NMDCN0000I2M	Beijing, China	9-1
Taxon_142	1.31640	6GAMF-DE-D20-15	NMDCN0000I2N	Beijing, China	3-1
Taxon_142	1.31262	27_41	NMDCN0000I2O	Henan, China	8-3
Taxon_394	1.32420	CP-FAB-D3-36	NMDCN0000I2P	Beijing, China	9-1
Taxon_143	1.32370	1_NR_D13_47	NMDCN0000I2Q	Hebei, China	8-1
Taxon_143	1.32437	4-CP1-AT-SP-D3-12	NMDCN0000I2R	Beijing, China	9-2
Taxon_143	1.32379	2_NR_D15_24	NMDCN0000I2S	Hebei, China	8-1
Taxon_143	1.32509	5-CP1-AT-SP2-D3-58	NMDCN0000I2T	Beijing, China	9-2
Taxon_143	1.31552	3_3GAM_DE_D3_70	NMDCN0000I2U	Beijing, China	3-1
Taxon_143	1.31636	4GAM-DE-D20-48	NMDCN0000I2V	Beijing, China	3-1
Taxon_144	1.32483	CP-GAM-D3-69	NMDCN0000I30	Beijing, China	9-1
Taxon_144	1.32494	1_SR_D15_51	NMDCN0000I31	Henan, China	8-2
Taxon_144	1.32441	CP-GAM-D3-66	NMDCN0000I32	Beijing, China	9-1
Taxon_144	1.31530	3_3GAM_DE_D3_94	NMDCN0000I33	Beijing, China	3-1
Taxon_144	1.31534	4-GAMF-DE-D3-58	NMDCN0000I34	Beijing, China	3-1
Taxon_145	1.32302	CN-108	NMDCN0000I35	Beijing, China	7-2
Taxon_145	1.31968	CP1_D15_6	NMDCN0000I36	Beijing, China	9-2
Taxon_145	1.32346	YN_1	NMDCN0000I37	Inner Mongolia, China	10-1
Taxon_145	1.32330	C_NH_D7_37	NMDCN0000I38	Hebei, China	8-1
Taxon_145	1.32459	3_YM_SP_D4_26.mj	NMDCN0000I39	Inner Mongolia, China	10-1
Taxon_145	1.32787	16-RY-D5-47	NMDCN0000I3A	Xinjiang, China	16-1
Taxon_145	1.31720	2-DE-D55-44	NMDCN0000I3B	Beijing, China	3-1
Taxon_146	1.32451	3_CP_F_D5_67.mj	NMDCN0000I3C	Beijing, China	9-1
Taxon_146	1.32525	ban1-6101-FNS-D20-6	NMDCN0000I3D	Beijing, China	7-2
Taxon_146	1.31980	CP_SP_D16_76	NMDCN0000I3E	Beijing, China	9-1
Taxon_146	1.32380	2_NR_D15_30	NMDCN0000I3F	Hebei, China	8-1
Taxon_146	1.31635	4GAM-DE-D20-27	NMDCN0000I3G	Beijing, China	3-1
Taxon_146	1.32684	ban2-GN-W4-D5-20	NMDCN0000I3H	Xinjiang, China	14-2
Taxon_146	1.32700	ban-1-KG-6-D15	NMDCN0000I3I	Xinjiang, China	14-8
Taxon_147	1.31347	2BLK-D15-25	NMDCN0000I3J	Beijing, China	1-1
Taxon_147	1.31537	8-CBN-DE-D4-24	NMDCN0000I3K	Beijing, China	3-1
Taxon_147	1.31567	5-CB-DE-D3-13	NMDCN0000I3L	Beijing, China	3-1
Taxon_147	1.32641	p2-81-9-AT-PN	NMDCN0000I3M	Xinjiang, China	13-1
Taxon_148	1.32345	YN_11	NMDCN0000I3N	Inner Mongolia, China	10-1
Taxon_148	1.31301	2SK-D2-63	NMDCN0000I3O	Beijing, China	1-1
Taxon_148	1.31474	1BLK_dy_D2_78	NMDCN0000I3P	Beijing, China	3-2
Taxon_148	1.31482	1BLK_dyB_D6_12	NMDCN0000I3Q	Beijing, China	3-2
Taxon_150	1.32450	3_CP_F_D5_64.mj	NMDCN0000I3R	Beijing, China	9-1
Taxon_150	1.32531	ban1-NC-D30-26	NMDCN0000I3S	Hebei, China	8-1
Taxon_150	1.32403	4-CP1-AT-NB-D3-95	NMDCN0000I3T	Beijing, China	9-2
Taxon_150	1.32417	Y-CP-D3-17	NMDCN0000I3U	Beijing, China	9-1
Taxon_150	1.31965	CP_AT_DS_SB_D15_66	NMDCN0000I3V	Beijing, China	9-1
Taxon_150	1.31475	1BLK_dy_D2_91	NMDCN0000I40	Beijing, China	3-2
Taxon_150	1.31657	1B1K-dyB-D15-93	NMDCN0000I41	Beijing, China	3-1
Taxon_150	1.32677	ban1-GN-KB2-D5-20	NMDCN0000I42	Xinjiang, China	14-4
Taxon_150	1.31547	1_B1K_dyB_D15_93	NMDCN0000I43	Beijing, China	3-2
Taxon_150	1.32707	ban-1-KBG-8	NMDCN0000I44	Xinjiang, China	14-7
Taxon_154	1.32363	BAN1_D8_95	NMDCN0000I45	Xinjiang, China	13-1
Taxon_151	1.32452	3_CP_MRS_D5_84.mj	NMDCN0000I46	Beijing, China	9-1
Taxon_151	1.31323	4BLK-D5-85	NMDCN0000I47	Beijing, China	1-1
Taxon_151	1.31469	1BLK_dy_D2_38	NMDCN0000I48	Beijing, China	3-2
Taxon_151	1.31561	3_3GAM_DE_D3_46	NMDCN0000I49	Beijing, China	3-1
Taxon_151	1.31266	4P_16	NMDCN0000I4A	Inner Mongolia, China	7-4
Taxon_152	1.32528	ban1-6101-FNS-D20-78	NMDCN0000I4B	Beijing, China	7-2
Taxon_152	1.32510	5-CP1-AT-SP2-D3-69	NMDCN0000I4C	Beijing, China	9-2
Taxon_152	1.32575	10-G-D5-40	NMDCN0000I4D	Beijing, China	11-1
Taxon_152	1.32440	CP-GAM-D3-58	NMDCN0000I4E	Beijing, China	9-1
Taxon_152	1.32382	3_BAF_D14_34	NMDCN0000I4F	Beijing, China	7-3
Taxon_152	1.32425	CP-BU-D3-12	NMDCN0000I4G	Beijing, China	9-1
Taxon_152	1.32367	BAN1_D8_66--74	NMDCN0000I4H	Xinjiang, China	13-1
Taxon_152	1.32333	C_NH_D7_22	NMDCN0000I4I	Hebei, China	8-1
Taxon_152	1.31302	2SK-D2-69	NMDCN0000I4J	Beijing, China	1-1
Taxon_152	1.31533	4-GAMF-DE-D3-47	NMDCN0000I4K	Beijing, China	3-1
Taxon_152	1.32771	ban2-v-P-D5-31	NMDCN0000I4L	Beijing, China	15-1
Taxon_152	1.32699	ban-1-KBG-5-D15	NMDCN0000I4M	Xinjiang, China	14-7
Taxon_152	1.32708	ban-2-KG-5	NMDCN0000I4N	Xinjiang, China	14-8
Taxon_152	1.32693	ban1-PYG-W-D8-60	NMDCN0000I4O	Xinjiang, China	14-2
Taxon_152	1.32543	9_G_D3_32	NMDCN0000I4P	Beijing, China	12-1
Taxon_152	1.32755	ban-4-KG-11	NMDCN0000I4Q	Xinjiang, China	14-8
Taxon_152	1.31255	4-64	NMDCN0000I4R	Inner Mongolia, China	7-4
Taxon_152	1.31263	4P_7	NMDCN0000I4S	Inner Mongolia, China	7-4
Taxon_143	1.31253	4-60	NMDCN0000I4T	Inner Mongolia, China	7-4
Taxon_268	1.31891	DM-D1-59	NMDCN0000I4U	Guangdong, China	6-1
Taxon_153	1.32537	ban3-YM-GAM-D12-32	NMDCN0000I4V	Inner Mongolia, China	10-1
Taxon_153	1.32668	ban1-6101-FNS-D20-73	NMDCN0000I50	Beijing, China	7-2
Taxon_153	1.32416	CP-GAM-D3-79	NMDCN0000I51	Beijing, China	9-1
Taxon_153	1.32508	5-CP1-AT-SP2-D3-53	NMDCN0000I52	Beijing, China	9-2
Taxon_153	1.32335	YF_D7_45	NMDCN0000I53	Inner Mongolia, China	10-1
Taxon_153	1.32378	2_NR_D15_20	NMDCN0000I54	Hebei, China	8-1
Taxon_153	1.31485	1BLK_dyB_D6_1	NMDCN0000I55	Beijing, China	3-2
Taxon_153	1.31486	2BLK_dy_D6_47	NMDCN0000I56	Beijing, China	3-2
Taxon_153	1.32702	ban-2-WG-8-D15	NMDCN0000I57	Xinjiang, China	14-2
Taxon_153	1.32683	ban3-WX-D5-85	NMDCN0000I58	Xinjiang, China	14-2
Taxon_154	1.32353	3D7_87	NMDCN0000I59	Beijing, China	7-3
Taxon_154	1.32482	CP-GAM-D3-88	NMDCN0000I5A	Beijing, China	9-1
Taxon_154	1.32334	C_NH_D7_46	NMDCN0000I5B	Hebei, China	8-1
Taxon_154	1.32491	2_1669F_D14_55	NMDCN0000I5C	Beijing, China	7-2
Taxon_154	1.31487	1BLK_dyB_D6_73	NMDCN0000I5D	Beijing, China	3-2
Taxon_154	1.31488	2BLK_dy_D6_28	NMDCN0000I5E	Beijing, China	3-2
Taxon_154	1.31506	2_BLK_dy_D2_48	NMDCN0000I5F	Beijing, China	3-2
Taxon_117	1.32366	BAN1_D8_68=3D7_31	NMDCN0000I5G	Xinjiang, China	13-1
Taxon_209	1.31896	DG-D1-65	NMDCN0000I5H	Guangdong, China	6-1
Taxon_16	1.32739	ban3-KA3XN-8	NMDCN0000I5I	Xinjiang, China	14-5
Taxon_160	1.31543	9-NA-DE-D4-20	NMDCN0000I5J	Beijing, China	3-1
Taxon_161	1.31491	1BLK_dyB_D6_45	NMDCN0000I5K	Beijing, China	3-2
Taxon_162	1.31651	4GAM-DE-D20-63	NMDCN0000I5L	Beijing, China	3-1
Taxon_162	1.31952	CP2-D15-SP-61	NMDCN0000I5M	Beijing, China	9-2
Taxon_162	1.31955	CP-GAM-D15-44	NMDCN0000I5N	Beijing, China	9-1
Taxon_162	1.31341	2BLK-D10-48	NMDCN0000I5O	Beijing, China	1-1
Taxon_162	1.31372	FABB_D9_93	NMDCN0000I5P	Beijing, China	2-1
Taxon_162	1.31650	4GAM-DE-D20-52	NMDCN0000I5Q	Beijing, China	3-1
Taxon_162	1.31664	2-DE-D40-37	NMDCN0000I5R	Beijing, China	3-1
Taxon_164	1.32534	ban2-YF-D30-37	NMDCN0000I5S	Xinjiang, China	14-5
Taxon_164	1.32460	C_NH_D7_31	NMDCN0000I5T	Hebei, China	8-1
Taxon_164	1.31958	CP_AT_DS_NSB_D15_88	NMDCN0000I5U	Beijing, China	9-1
Taxon_164	1.31907	3M3-1669B-D7-58	NMDCN0000I5V	Guangdong, China	6-1
Taxon_164	1.31939	M3-D20-23	NMDCN0000I60	Guangdong, China	6-1
Taxon_164	1.31463	2SK-D30-89	NMDCN0000I61	Beijing, China	1-1
Taxon_164	1.31626	3-DE-D30-90	NMDCN0000I62	Beijing, China	3-1
Taxon_164	1.31817	ZN-GAM-D3-57	NMDCN0000I63	Beijing, China	5-1
Taxon_164	1.32581	9-GN-D9-13	NMDCN0000I64	Beijing, China	12-1
Taxon_164	1.32564	9-PN-D5-66	NMDCN0000I65	Beijing, China	12-1
Taxon_164	1.32701	ban-2-KG-2-D15	NMDCN0000I66	Xinjiang, China	14-8
Taxon_164	1.32580	9-G-D8-7	NMDCN0000I67	Beijing, China	12-1
Taxon_164	1.32562	9-PN-D5-55	NMDCN0000I68	Beijing, China	12-1
Taxon_164	1.32730	RY-D5-64	NMDCN0000I69	Xinjiang, China	16-1
Taxon_164	1.31324	4CH-D5-4	NMDCN0000I6A	Beijing, China	1-1
Taxon_164	1.31497	2BLK_dy_D6_24	NMDCN0000I6B	Beijing, China	3-2
Taxon_164	1.31259	4_54	NMDCN0000I6C	Inner Mongolia, China	7-4
Taxon_166	1.31303	3BLK-D2-22	NMDCN0000I6D	Beijing, China	1-1
Taxon_166	1.31296	2SK-D2-6	NMDCN0000I6E	Beijing, China	1-1
Taxon_167	1.32487	3_CP_GAM_D5_40.mj	NMDCN0000I6F	Beijing, China	9-1
Taxon_167	1.31972	CP_B4_D16_92	NMDCN0000I6G	Beijing, China	9-1
Taxon_167	1.31938	CM-D15-51	NMDCN0000I6H	Guangdong, China	6-1
Taxon_168	1.32479	1_YM_FAB_03_14.mj	NMDCN0000I6I	Inner Mongolia, China	10-1
Taxon_168	1.31949	CP-D15-FAB-47	NMDCN0000I6J	Beijing, China	9-1
Taxon_168	1.32546	9_G_D3_26	NMDCN0000I6K	Beijing, China	12-1
Taxon_168	1.32595	p1-4-X-G-D7	NMDCN0000I6L	Xinjiang, China	13-1
Taxon_168	1.32343	GNNH_D7_95	NMDCN0000I6M	Hebei, China	8-1
Taxon_168	1.32349	YN_2	NMDCN0000I6N	Inner Mongolia, China	10-1
Taxon_168	1.31498	2BLK_dy_D6_34	NMDCN0000I6O	Beijing, China	3-2
Taxon_168	1.31600	3-DE-D30-69	NMDCN0000I6P	Beijing, China	3-1
Taxon_168	1.32757	ban-4-W4GN-1	NMDCN0000I6Q	Xinjiang, China	14-2
Taxon_168	1.32567	9-YN-D5-18	NMDCN0000I6R	Beijing, China	12-1
Taxon_168	1.31269	27_23	NMDCN0000I6S	Henan, China	8-3
Taxon_169	1.31713	1669B_D10_27-2	NMDCN0000I6T	Beijing, China	4-1
Taxon_169	1.31714	1669B_D10_27	NMDCN0000I6U	Beijing, China	4-1
Taxon_171	1.32490	2_1669N_D14_84	NMDCN0000I6V	Hebei, China	8-1
Taxon_171	1.32634	p1-34-X-Y-D7	NMDCN0000I70	Xinjiang, China	13-1
Taxon_172	1.32666	ban1-6101-FNS-D20-23	NMDCN0000I71	Beijing, China	7-2
Taxon_172	1.32352	3D7_40	NMDCN0000I72	Beijing, China	7-3
Taxon_172	1.32369	1_NG_D13_24	NMDCN0000I73	Hebei, China	8-1
Taxon_172	1.31718	1669_D10_8	NMDCN0000I74	Beijing, China	4-1
Taxon_172	1.32758	ban-4-W4XN-6	NMDCN0000I75	Xinjiang, China	14-2
Taxon_173	1.32493	1_NF_D15_85	NMDCN0000I76	Hebei, China	8-1
Taxon_173	1.31342	2SK-D10-10	NMDCN0000I77	Beijing, China	1-1
Taxon_173	1.31540	7-DE-D4-61	NMDCN0000I78	Beijing, China	3-1
Taxon_173	1.31652	5CB-DE-D20-17	NMDCN0000I79	Beijing, China	3-1
Taxon_173	1.31662	2-DE-D40-70	NMDCN0000I7A	Beijing, China	3-1
Taxon_173	1.31666	2-DE-D40-57	NMDCN0000I7B	Beijing, China	3-1
Taxon_176	1.32329	YF_D7_37	NMDCN0000I7C	Inner Mongolia, China	10-1
Taxon_176	1.32384	3_YF_D14_11	NMDCN0000I7D	Beijing, China	7-3
Taxon_176	1.31951	CP2-D15-bu-85	NMDCN0000I7E	Beijing, China	9-2
Taxon_176	1.31977	CP_GN_D16_46	NMDCN0000I7F	Beijing, China	9-1
Taxon_176	1.31586	3_GAM_DE_D3_92	NMDCN0000I7G	Beijing, China	3-1
Taxon_176	1.32635	p1-25-X-Y-D7	NMDCN0000I7H	Xinjiang, China	13-1
Taxon_176	1.32752	ban-2-WY-21	NMDCN0000I7I	Xinjiang, China	14-2
Taxon_176	1.32754	ban-2-WY-8	NMDCN0000I7J	Xinjiang, China	14-2
Taxon_176	1.31398	FABB-D21-13	NMDCN0000I7K	Beijing, China	2-1
Taxon_176	1.31453	GAMB-D35-68	NMDCN0000I7L	Beijing, China	2-1
Taxon_176	1.31454	GAM-D35-94	NMDCN0000I7M	Beijing, China	2-1
Taxon_151	1.32331	C_NH_D7_38	NMDCN0000I7N	Hebei, China	8-1
Taxon_144	1.31926	MNF-D2-22	NMDCN0000I7O	Guangdong, China	6-2
Taxon_179	1.31328	OD3_35	NMDCN0000I7P	Beijing, China	1-1
Taxon_181	1.32682	ban3-WY-D5-91	NMDCN0000I7Q	Xinjiang, China	14-2
Taxon_191	1.32783	ban3-VA-YN-D5-28	NMDCN0000I7R	Beijing, China	15-1
Taxon_195	1.31988	CN-26	NMDCN0000I7S	Beijing, China	7-2
Taxon_2	1.32655	ATB-D20-G-6	NMDCN0000I7T	Xinjiang, China	13-1
Taxon_2	1.32620	p3-42-GH-D7	NMDCN0000I7U	Xinjiang, China	13-1
Taxon_20	1.31377	1AT-D10-29	NMDCN0000I7V	Beijing, China	1-1
Taxon_20	1.31364	1AT-D10-66	NMDCN0000I80	Beijing, China	1-1
Taxon_20	1.31365	1AT-D10-83	NMDCN0000I81	Beijing, China	1-1
Taxon_201	1.31500	3AT_dyB_D6_74	NMDCN0000I82	Beijing, China	3-2
Taxon_202	1.32614	p1-1	NMDCN0000I83	Xinjiang, China	13-1
Taxon_202	1.31352	GAM_D2_13	NMDCN0000I84	Beijing, China	2-1
Taxon_202	1.31549	2_AT_dy_D15_38	NMDCN0000I85	Beijing, China	3-2
Taxon_202	1.31501	3AT_dyB_D6_73	NMDCN0000I86	Beijing, China	3-2
Taxon_203	1.31859	p3-41-GH-D7	NMDCN0000I87	Xinjiang, China	13-1
Taxon_204	1.32396	AT_D16_23	NMDCN0000I88	Beijing, China	7-1
Taxon_204	1.31369	WC_D9_1	NMDCN0000I89	Beijing, China	2-1
Taxon_204	1.31729	pur-6	NMDCN0000I8A	Inner Mongolia, China	10-1
Taxon_205	1.31502	1BLK_dyB_D6_7	NMDCN0000I8B	Beijing, China	3-2
Taxon_206	1.32310	YF_3	NMDCN0000I8C	Inner Mongolia, China	10-1
Taxon_206	1.31906	3M3-1669B-D7-57	NMDCN0000I8D	Guangdong, China	6-1
Taxon_206	1.31798	MBEF-MGAM-D3-2	NMDCN0000I8E	Beijing, China	5-1
Taxon_206	1.32645	p8-49-CP2	NMDCN0000I8F	Xinjiang, China	13-1
Taxon_206	1.31827	MBEF-D10-36	NMDCN0000I8G	Beijing, China	5-1
Taxon_206	1.32796	27-X-3-A4	NMDCN0000I8H	Xinjiang, China	16-1
Taxon_207	1.32522	ban1-6101-FNS-D20-37	NMDCN0000I8I	Beijing, China	7-2
Taxon_207	1.32725	ban3-VA-XN-D5-24	NMDCN0000I8J	Beijing, China	15-1
Taxon_207	1.31524	1_1MRS_DE_D3_65	NMDCN0000I8K	Beijing, China	3-1
Taxon_207	1.31556	9-NA-DE-D4-8	NMDCN0000I8L	Beijing, China	3-1
Taxon_208	1.32687	ban1-YN-KB2-D5-35	NMDCN0000I8M	Xinjiang, China	14-4
Taxon_208	1.31494	2BLK_dy_D6_4	NMDCN0000I8N	Beijing, China	3-2
Taxon_208	1.31557	9-NA-DE-D4-9	NMDCN0000I8O	Beijing, China	3-1
Taxon_208	1.31295	2BLK-D2-63	NMDCN0000I8P	Beijing, China	1-1
Taxon_209	1.32430	YM-2216E-D3-60	NMDCN0000I8Q	Inner Mongolia, China	10-1
Taxon_209	1.31523	1_1MRS_DE_D3_61	NMDCN0000I8R	Beijing, China	3-1
Taxon_209	1.31570	5-CB-DE-D3-44	NMDCN0000I8S	Beijing, China	3-1
Taxon_210	1.32338	1669S_D7_15	NMDCN0000I8T	Henan, China	8-2
Taxon_210	1.32356	MSR-D2-53	NMDCN0000I8U	Guangdong, China	6-2
Taxon_211	1.32376	2_1669N_D14_77	NMDCN0000I8V	Hebei, China	8-1
Taxon_211	1.32456	3_YM_GAM_D4_90.mj	NMDCN0000I90	Inner Mongolia, China	10-1
Taxon_212	1.31814	MBEF2-D3-43	NMDCN0000I91	Beijing, China	5-1
Taxon_213	1.31887	AM-D2-53	NMDCN0000I92	Guangdong, China	6-2
Taxon_213	1.32313	MSR-D2-21	NMDCN0000I93	Guangdong, China	6-2
Taxon_217	1.32342	GNNH_D7_96	NMDCN0000I94	Hebei, China	8-1
Taxon_217	1.31649	1MRS_DE_D3_45	NMDCN0000I95	Beijing, China	3-1
Taxon_218	1.32438	4-CP1-AT-SP-D3-48	NMDCN0000I96	Beijing, China	9-2
Taxon_219	1.32435	HP_D35_90	NMDCN0000I97	Guangdong, China	6-2
Taxon_219	1.31594	1_MRS_DE_D3_49	NMDCN0000I98	Beijing, China	3-1
Taxon_219	1.31643	1_MRS_DE_D3_2	NMDCN0000I99	Beijing, China	3-1
Taxon_269	1.31623	8-CBN-DE-D4-19	NMDCN0000I9A	Beijing, China	3-1
Taxon_22	1.31466	FAT-D35-36	NMDCN0000I9B	Beijing, China	2-1
Taxon_221	1.31518	1_1MRS_DE_D3_18	NMDCN0000I9C	Beijing, China	3-1
Taxon_221	1.31522	1_1MRS_DE_D3_6	NMDCN0000I9D	Beijing, China	3-1
Taxon_222	1.32665	4-CP1-AT-SP-D3-28	NMDCN0000I9E	Beijing, China	9-2
Taxon_222	1.31974	CP_GN_D16_21	NMDCN0000I9F	Beijing, China	9-1
Taxon_223	1.31660	3-DE-D45-59	NMDCN0000I9G	Beijing, China	3-1
Taxon_224	1.32362	BAN1_D8_82	NMDCN0000I9H	Xinjiang, China	13-1
Taxon_224	1.31584	8-MRS-DE-D4-66	NMDCN0000I9I	Beijing, China	3-1
Taxon_224	1.32650	9-D20-87	NMDCN0000I9J	Beijing, China	12-1
Taxon_224	1.32785	8-RY-D5-17	NMDCN0000I9K	Xinjiang, China	16-1
Taxon_137	1.32364	BAN1_D8_60=3D7_31	NMDCN0000I9L	Xinjiang, China	13-1
Taxon_225	1.32540	ban4-YM-SP-D12-87	NMDCN0000I9M	Beijing, China	7-3
Taxon_225	1.32444	YM-2216E-D3-69	NMDCN0000I9N	Inner Mongolia, China	10-1
Taxon_225	1.32428	YM-2216E-D3-54	NMDCN0000I9O	Inner Mongolia, China	10-1
Taxon_225	1.31588	3_GAM_DE_D3_63	NMDCN0000I9P	Beijing, China	3-1
Taxon_225	1.31633	2-PYGF-D20-DE-62	NMDCN0000I9Q	Beijing, China	3-1
Taxon_225	1.31642	1_1MRS_DE_D3_14	NMDCN0000I9R	Beijing, China	3-1
Taxon_225	1.32000	CN-102	NMDCN0000I9S	Beijing, China	7-3
Taxon_235	1.31601	3GAM_DE_D3_50	NMDCN0000I9T	Beijing, China	3-1
Taxon_236	1.32651	G-D20-10	NMDCN0000I9U	Xinjiang, China	13-1
Taxon_237	1.32538	ban4-YM-FAB-D12-4	NMDCN0000I9V	Beijing, China	7-2
Taxon_237	1.32448	2_YM_XJ_35.mj	NMDCN0000IA0	Inner Mongolia, China	10-1
Taxon_237	1.31959	CP_AT_DS_NSB_D15_93	NMDCN0000IA1	Beijing, China	9-1
Taxon_237	1.32455	3_YM_GAM_D4_79.mj	NMDCN0000IA2	Inner Mongolia, China	10-1
Taxon_237	1.31960	CP_AT_DS_NSB_D15_94	NMDCN0000IA3	Beijing, China	9-1
Taxon_237	1.31998	CN-42	NMDCN0000IA4	Beijing, China	7-3
Taxon_237	1.32426	YM-2216E-D3-49	NMDCN0000IA5	Inner Mongolia, China	10-1
Taxon_237	1.32427	YM-2216E-D3-51	NMDCN0000IA6	Inner Mongolia, China	10-1
Taxon_237	1.32637	p4-9-X_9_D7	NMDCN0000IA7	Xinjiang, China	13-1
Taxon_238	1.31541	8-MRS-DE-D4-75	NMDCN0000IA8	Beijing, China	3-1
Taxon_238	1.31536	8-CBN-DE-D4-1	NMDCN0000IA9	Beijing, China	3-1
Taxon_241	1.32431	YM-2216E-D3-66	NMDCN0000IAA	Inner Mongolia, China	10-1
Taxon_241	1.31582	4-GAMF-DE-D3-43	NMDCN0000IAB	Beijing, China	3-1
Taxon_241	1.31587	1_MRS_DE_D3_55	NMDCN0000IAC	Beijing, China	3-1
Taxon_241	1.32719	ban1-V-X-D5-68	NMDCN0000IAD	Beijing, China	15-1
Taxon_241	1.31550	3_B1K_dyB_D15_29	NMDCN0000IAE	Beijing, China	3-2
Taxon_243	1.32320	GNNH-D2-73	NMDCN0000IAF	Hebei, China	8-1
Taxon_243	1.31979	CP_SP_D16_68	NMDCN0000IAG	Beijing, China	9-1
Taxon_243	1.31971	CP_2E_D16_54	NMDCN0000IAH	Beijing, China	9-1
Taxon_243	1.32413	CP-GAM-D3-59	NMDCN0000IAI	Beijing, China	9-1
Taxon_244	1.31566	4-GAMF-DE-D3-95	NMDCN0000IAJ	Beijing, China	3-1
Taxon_244	1.31604	1_MRS_DE_D3_69	NMDCN0000IAK	Beijing, China	3-1
Taxon_244	1.32355	3D7_25	NMDCN0000IAL	Beijing, China	7-2
Taxon_245	1.31564	4-GAMF-DE-D3-69	NMDCN0000IAM	Beijing, China	3-1
Taxon_246	1.32309	1669_NH_5	NMDCN0000IAN	Hebei, China	8-1
Taxon_246	1.31882	EM-D1-25	NMDCN0000IAO	Beijing, China	4-1
Taxon_246	1.32615	p4-7-X_9_D7	NMDCN0000IAP	Xinjiang, China	13-1
Taxon_246	1.32375	2_1669N_D14_76	NMDCN0000IAQ	Hebei, China	8-1
Taxon_247	1.32498	4_CP_BG_35.mj	NMDCN0000IAR	Beijing, China	9-1
Taxon_247	1.31519	1_1MRS_DE_D3_24	NMDCN0000IAS	Beijing, China	3-1
Taxon_247	1.31527	3_3GAM_DE_D3_37	NMDCN0000IAT	Beijing, China	3-1
Taxon_249	1.31818	ZN-GAM-D3-65	NMDCN0000IAU	Beijing, China	5-1
Taxon_25	1.32591	p3-19-X-YNH-D7	NMDCN0000IAV	Xinjiang, China	13-1
Taxon_25	1.32592	p4-2-X-ATB-Y-D5	NMDCN0000IB0	Xinjiang, China	13-1
Taxon_250	1.32609	p1-33-X-Y-D7	NMDCN0000IB1	Xinjiang, China	13-1
Taxon_250	1.31903	DG-D3-84	NMDCN0000IB2	Guangdong, China	6-1
Taxon_250	1.32434	HP_D35_71	NMDCN0000IB3	Guangdong, China	6-2
Taxon_250	1.31929	FG-D15-1	NMDCN0000IB4	Beijing, China	4-1
Taxon_250	1.31464	GAMB-D35-69	NMDCN0000IB5	Beijing, China	2-1
Taxon_251	1.31987	CN-23	NMDCN0000IB6	Beijing, China	7-2
Taxon_251	1.31830	2-Znew-17	NMDCN0000IB7	Beijing, China	5-1
Taxon_251	1.31545	1_B1K_dyB_D15_85	NMDCN0000IB8	Beijing, China	3-2
Taxon_251	1.31598	1-DE-D30-8	NMDCN0000IB9	Beijing, China	3-1
Taxon_251	1.31597	1-DE-D30-84	NMDCN0000IBA	Beijing, China	3-1
Taxon_251	1.31353	GAM_D2_18	NMDCN0000IBB	Beijing, China	2-1
Taxon_252	1.31733	bb_D4_48	NMDCN0000IBC	Beijing, China	5-1
Taxon_252	1.31806	ZN-AT-D3-33	NMDCN0000IBD	Beijing, China	5-1
Taxon_253	1.31802	ZN-AT-D3-17	NMDCN0000IBE	Beijing, China	5-1
Taxon_253	1.31803	ZN-AT-D3-31	NMDCN0000IBF	Beijing, China	5-1
Taxon_256	1.31738	pur-37	NMDCN0000IBG	Inner Mongolia, China	10-1
Taxon_256	1.32727	ban3-VA-YN-D5-16	NMDCN0000IBH	Beijing, China	15-1
Taxon_257	1.32729	RY-D5-11	NMDCN0000IBI	Xinjiang, China	16-1
Taxon_261	1.31943	CP1_D15_3	NMDCN0000IBJ	Beijing, China	9-2
Taxon_261	1.32472	3_YM_SP_D4_17.mj	NMDCN0000IBK	Inner Mongolia, China	10-1
Taxon_261	1.31632	2-PYGF-D20-DE-51	NMDCN0000IBL	Beijing, China	3-1
Taxon_262	1.31915	M3-D20-64	NMDCN0000IBM	Guangdong, China	6-1
Taxon_262	1.31911	4M3-1669B-D7-1	NMDCN0000IBN	Guangdong, China	6-2
Taxon_262	1.31348	FAT_D2_7	NMDCN0000IBO	Beijing, China	2-1
Taxon_262	1.31569	5-CB-DE-D3-36	NMDCN0000IBP	Beijing, China	3-1
Taxon_262	1.31573	9-PYG-DE-D4-85	NMDCN0000IBQ	Beijing, China	3-1
Taxon_262	1.31804	ZN-AT-D3-43	NMDCN0000IBR	Beijing, China	5-1
Taxon_262	1.31819	MBEF-MGAM-D3-16	NMDCN0000IBS	Beijing, China	5-1
Taxon_262	1.31825	MBEF-D10-33	NMDCN0000IBT	Beijing, China	5-1
Taxon_262	1.32722	ban2-v-Y-D5-12	NMDCN0000IBU	Beijing, China	15-1
Taxon_263	1.31624	2CBN-DE-D5-38	NMDCN0000IBV	Beijing, China	3-1
Taxon_264	1.32662	ATD-D20-G-6	NMDCN0000IC0	Xinjiang, China	13-1
Taxon_265	1.32794	21-X-3X1-14	NMDCN0000IC1	Xinjiang, China	16-1
Taxon_267	1.32685	ban2-YN-W3-D5-5	NMDCN0000IC2	Xinjiang, China	14-5
Taxon_267	1.32734	RAT-XN-D5-34	NMDCN0000IC3	Xinjiang, China	16-1
Taxon_267	1.31957	CP_AT_DS_NSB_D15_80	NMDCN0000IC4	Beijing, China	9-1
Taxon_267	1.31659	4-DE-D45-9	NMDCN0000IC5	Beijing, China	3-1
Taxon_267	1.31813	ZN-AT-D3-36	NMDCN0000IC6	Beijing, China	5-1
Taxon_267	1.32695	ban1-PYG-WN-D8-8	NMDCN0000IC7	Xinjiang, China	14-2
Taxon_128	1.31857	2-DE-D40-11	NMDCN0000IC8	Beijing, China	3-1
Taxon_268	1.31492	4AT_dy_D6_59	NMDCN0000IC9	Beijing, China	3-2
Taxon_268	1.31509	4AT_dy_D2_10	NMDCN0000ICA	Beijing, China	3-2
Taxon_268	1.31510	4AT_dy_D2_4	NMDCN0000ICB	Beijing, China	3-2
Taxon_399	1.31892	DM-D1-62	NMDCN0000ICC	Guangdong, China	6-2
Taxon_269	1.32359	C-FAT-D2-78	NMDCN0000ICD	Beijing, China	7-2
Taxon_269	1.32336	GNFH_D7_31	NMDCN0000ICE	Beijing, China	7-1
Taxon_269	1.31940	CP_AT_DS_SB_D15_36	NMDCN0000ICF	Beijing, China	9-1
Taxon_269	1.31606	4_AT_dy_D2_47	NMDCN0000ICG	Beijing, China	3-2
Taxon_269	1.32706	ban-1-KA2-XN-19	NMDCN0000ICH	Xinjiang, China	14-5
Taxon_269	1.31287	1AT-D2-32	NMDCN0000ICI	Beijing, China	1-1
Taxon_269	1.31512	3AT_dyB_D6_47	NMDCN0000ICJ	Beijing, China	3-2
Taxon_269	1.31291	1AT-D2-78	NMDCN0000ICK	Beijing, China	1-1
Taxon_219	1.31897	DM-D1-40	NMDCN0000ICL	Guangdong, China	6-2
Taxon_270	1.31734	bb_D4_49	NMDCN0000ICM	Beijing, China	5-1
Taxon_270	1.32566	9-YN-D5-16	NMDCN0000ICN	Beijing, China	12-1
Taxon_272	1.32504	4_CP_SP_19.mj	NMDCN0000ICO	Beijing, China	9-1
Taxon_272	1.32415	CP-GAM-D3-74	NMDCN0000ICP	Beijing, China	9-1
Taxon_272	1.32497	4_CP_BG_27.mj	NMDCN0000ICQ	Beijing, China	9-1
Taxon_272	1.31493	1BLK_dyB_D6_72	NMDCN0000ICR	Beijing, China	3-2
Taxon_272	1.31565	4-GAMF-DE-D3-90	NMDCN0000ICS	Beijing, China	3-1
Taxon_272	1.31826	MBEF-D10-35	NMDCN0000ICT	Beijing, China	5-1
Taxon_272	1.32724	ban2-v-Y-D5-34	NMDCN0000ICU	Beijing, China	15-1
Taxon_272	1.31908	3M3-1669B-D7-91	NMDCN0000ICV	Guangdong, China	6-1
Taxon_273	1.32386	AT_D16_1	NMDCN0000ID0	Beijing, China	7-1
Taxon_273	1.31477	4AT_dy_D2_1	NMDCN0000ID1	Beijing, China	3-2
Taxon_273	1.31538	8-CBN-DE-D4-9	NMDCN0000ID2	Beijing, China	3-1
Taxon_273	1.32698	ban-1-KB3-GN-1-D15	NMDCN0000ID3	Xinjiang, China	14-6
Taxon_277	1.31320	1AT-D5-34	NMDCN0000ID4	Beijing, China	1-1
Taxon_277	1.31590	8-MRS-DE-D4-85	NMDCN0000ID5	Beijing, China	3-1
Taxon_277	1.32686	ban1-GN-KB3-D5-49	NMDCN0000ID6	Xinjiang, China	14-6
Taxon_277	1.32778	ban3-VA-PN-D5-28	NMDCN0000ID7	Beijing, China	15-1
Taxon_278	1.32407	CP-1669-D3-16	NMDCN0000ID8	Beijing, China	9-1
Taxon_278	1.32424	CP-BU-D3-10	NMDCN0000ID9	Beijing, China	9-1
Taxon_278	1.31289	1AT-D2-58	NMDCN0000IDA	Beijing, China	1-1
Taxon_278	1.31799	MBEF-MGAM-D3-25	NMDCN0000IDB	Beijing, China	5-1
Taxon_278	1.31815	MBEF2-D3-23	NMDCN0000IDC	Beijing, China	5-1
Taxon_28	1.31484	1BLK_dyB_D6_14	NMDCN0000IDD	Beijing, China	3-2
Taxon_28	1.31576	2_AT_dy_D15_23	NMDCN0000IDE	Beijing, China	3-2
Taxon_28	1.31483	2BLK_dy_D6_12	NMDCN0000IDF	Beijing, China	3-2
Taxon_28	1.31927	CM-D15-53	NMDCN0000IDG	Guangdong, China	6-2
Taxon_28	1.31937	CM-D15-55	NMDCN0000IDH	Guangdong, China	6-2
Taxon_280	1.31531	3_PYGN_DE_D3_11	NMDCN0000IDI	Beijing, China	3-1
Taxon_280	1.32680	ban3-KA3-GN-D5-22	NMDCN0000IDJ	Xinjiang, China	14-5
Taxon_280	1.31554	9-NA-DE-D4-29	NMDCN0000IDK	Beijing, China	3-1
Taxon_282	1.32690	ban3-GN-KA1-D5-51	NMDCN0000IDL	Xinjiang, China	14-5
Taxon_283	1.31319	1AT-D5-27	NMDCN0000IDM	Beijing, China	1-1
Taxon_283	1.31599	3-DE-D30-10	NMDCN0000IDN	Beijing, China	3-1
Taxon_283	1.31496	4AT_dy_D6_49	NMDCN0000IDO	Beijing, China	3-2
Taxon_283	1.31515	4AT_dy_D6_34	NMDCN0000IDP	Beijing, China	3-2
Taxon_284	1.32390	AT_D16_36	NMDCN0000IDQ	Beijing, China	7-1
Taxon_284	1.32381	2_SR_D15_8	NMDCN0000IDR	Henan, China	8-2
Taxon_284	1.32314	SR_D2_26	NMDCN0000IDS	Henan, China	8-2
Taxon_284	1.31539	8-MRS-DE-D4-50	NMDCN0000IDT	Beijing, China	3-1
Taxon_284	1.32691	ban1-YN-KB3-D5-78	NMDCN0000IDU	Xinjiang, China	14-6
Taxon_285	1.31351	FABB_D2_51	NMDCN0000IDV	Beijing, China	2-1
Taxon_285	1.31553	8-CBN-DE-D4-46	NMDCN0000IE0	Beijing, China	3-1
Taxon_285	1.31555	9-NA-DE-D4-36	NMDCN0000IE1	Beijing, China	3-1
Taxon_285	1.31920	MSR-D2-26	NMDCN0000IE2	Guangdong, China	6-2
Taxon_285	1.31914	DE-D120-6	NMDCN0000IE3	Beijing, China	3-1
Taxon_285	1.32419	Y-CP-D3-7	NMDCN0000IE4	Beijing, China	9-1
Taxon_285	1.31823	Znew-2	NMDCN0000IE5	Beijing, China	5-1
Taxon_285	1.31918	CY-D3-6	NMDCN0000IE6	Guangdong, China	6-2
Taxon_285	1.32726	ban3-VA-YN-D5-10	NMDCN0000IE7	Beijing, China	15-1
Taxon_292	1.31901	DAT-D3-49	NMDCN0000IE8	Guangdong, China	6-2
Taxon_292	1.32337	GNSH_D7_8	NMDCN0000IE9	Henan, China	8-2
Taxon_292	1.31472	1BLK_dy_D2_59	NMDCN0000IEA	Beijing, China	3-2
Taxon_292	1.31495	2BLK_dy_D6_37	NMDCN0000IEB	Beijing, China	3-2
Taxon_292	1.31580	2_BLK_dy_D6_49	NMDCN0000IEC	Beijing, China	3-2
Taxon_292	1.32653	ATB-D20-G-34	NMDCN0000IED	Xinjiang, China	13-1
Taxon_293	1.31618	2PAT-DE-D5-44	NMDCN0000IEE	Beijing, China	3-1
Taxon_293	1.32747	ban1-PYG-WN-D8-16	NMDCN0000IEF	Xinjiang, China	14-2
Taxon_293	1.32775	ban3-VA-PN-D5-13	NMDCN0000IEG	Beijing, China	15-1
Taxon_293	1.32779	ban3-VA-XN-D5-16	NMDCN0000IEH	Beijing, China	15-1
Taxon_294	1.31900	DG-D3-90	NMDCN0000IEI	Guangdong, China	6-2
Taxon_294	1.32373	1_NF_D15_75	NMDCN0000IEJ	Hebei, China	8-1
Taxon_294	1.32398	HP_D35_51	NMDCN0000IEK	Guangdong, China	6-2
Taxon_294	1.31730	bb_D4_17	NMDCN0000IEL	Beijing, China	5-1
Taxon_294	1.31731	bb_D4_18	NMDCN0000IEM	Beijing, China	5-1
Taxon_294	1.31899	CM-D3-20	NMDCN0000IEN	Guangdong, China	6-1
Taxon_294	1.31916	CM-D14-46	NMDCN0000IEO	Guangdong, China	6-1
Taxon_296	1.31620	1PAT-DE-D5-28	NMDCN0000IEP	Beijing, China	3-1
Taxon_296	1.32767	ban1-V-P-D5-4	NMDCN0000IEQ	Beijing, China	15-1
Taxon_30	1.31608	4-B1K-dyB-D15-56	NMDCN0000IER	Beijing, China	3-2
Taxon_30	1.32737	ban-2-KY-14	NMDCN0000IES	Xinjiang, China	14-8
Taxon_302	1.31717	1669-D2-94	NMDCN0000IET	Beijing, China	4-1
Taxon_302	1.31271	27_67	NMDCN0000IEU	Henan, China	8-3
Taxon_303	1.31378	1AT-D10-24	NMDCN0000IEV	Beijing, China	1-1
Taxon_304	1.31820	ZN-AT-D3-20	NMDCN0000IF0	Beijing, China	5-1
Taxon_304	1.31821	ZN-AT-D3-32	NMDCN0000IF1	Beijing, China	5-1
Taxon_306	1.31321	1AT-D5-48	NMDCN0000IF2	Beijing, China	1-1
Taxon_306	1.32642	p7-45-9-P	NMDCN0000IF3	Xinjiang, China	13-1
Taxon_307	1.32611	p2-45-X-ATA-9-D5	NMDCN0000IF4	Xinjiang, China	13-1
Taxon_307	1.32670	ban1-GHHAT-D30-82	NMDCN0000IF5	Beijing, China	7-3
Taxon_307	1.32557	9-AT-GN-D9-48	NMDCN0000IF6	Beijing, China	12-1
Taxon_307	1.31931	4ZN-AT-D50-65	NMDCN0000IF7	Beijing, China	5-1
Taxon_307	1.32584	9-GN-D9-6	NMDCN0000IF8	Beijing, China	12-1
Taxon_307	1.32643	p1-4-AT-GN	NMDCN0000IF9	Xinjiang, China	13-1
Taxon_308	1.31983	CN-9	NMDCN0000IFA	Beijing, China	7-2
Taxon_308	1.32689	ban3-GN-KA3-D5-15	NMDCN0000IFB	Xinjiang, China	14-5
Taxon_308	1.31317	1AT-D5-21	NMDCN0000IFC	Beijing, China	1-1
Taxon_308	1.31625	3-DE-D30-3	NMDCN0000IFD	Beijing, China	3-1
Taxon_308	1.31603	9-PYG-DE-D4-39	NMDCN0000IFE	Beijing, China	3-1
Taxon_31	1.32661	ATD-D20-G-4	NMDCN0000IFF	Xinjiang, China	13-1
Taxon_312	1.32387	AT_D16_20	NMDCN0000IFG	Beijing, China	7-1
Taxon_312	1.32671	ban1-GHSAT-D30-52	NMDCN0000IFH	Beijing, China	7-3
Taxon_312	1.32388	AT_D16_21	NMDCN0000IFI	Beijing, China	7-1
Taxon_312	1.31969	CP2_AT_DS_SB_D15_46	NMDCN0000IFJ	Beijing, China	9-2
Taxon_312	1.32606	p7-28-X-ATD-G-D5	NMDCN0000IFK	Xinjiang, China	13-1
Taxon_312	1.31370	FATB_D9_80	NMDCN0000IFL	Beijing, China	2-1
Taxon_312	1.31621	2PAT-DE-D5-49	NMDCN0000IFM	Beijing, China	3-1
Taxon_313	1.31967	CP_AT_DS_SB_D15_81	NMDCN0000IFN	Beijing, China	9-1
Taxon_313	1.31964	CP_AT_DS_SB_D15_64	NMDCN0000IFO	Beijing, China	9-1
Taxon_315	1.32619	p6-10-X-ATC-Y-D5	NMDCN0000IFP	Xinjiang, China	13-1
Taxon_315	1.32301	CN-104	NMDCN0000IFQ	Beijing, China	7-3
Taxon_317	1.31331	1AT-D10-38	NMDCN0000IFR	Beijing, China	1-1
Taxon_317	1.31357	FAT_D4_3	NMDCN0000IFS	Beijing, China	2-1
Taxon_317	1.31373	FAT_D9_65	NMDCN0000IFT	Beijing, China	2-1
Taxon_320	1.32515	5-CP1-AT-SP3-D3-16	NMDCN0000IFU	Beijing, China	9-2
Taxon_320	1.31975	CP_GN_D16_34	NMDCN0000IFV	Beijing, China	9-1
Taxon_320	1.31902	DG-D3-82	NMDCN0000IG0	Guangdong, China	6-2
Taxon_320	1.32341	C_SAT_D7_82	NMDCN0000IG1	Henan, China	8-2
Taxon_320	1.32613	p4-23-X-ATB-Y-D5	NMDCN0000IG2	Xinjiang, China	13-1
Taxon_320	1.32344	C_SAT_D7_83	NMDCN0000IG3	Henan, China	8-2
Taxon_320	1.32350	CJIAFAT_55	NMDCN0000IG4	Beijing, China	2-1
Taxon_320	1.31400	FAT-D35-33	NMDCN0000IG5	Beijing, China	2-1
Taxon_320	1.32572	CC-42	NMDCN0000IG6	Beijing, China	7-3
Taxon_320	1.32654	ATB-D20-G-49	NMDCN0000IG7	Xinjiang, China	13-1
Taxon_320	1.32660	ATC-D20-G-16	NMDCN0000IG8	Xinjiang, China	13-1
Taxon_206	1.32799	30-X-3-A6	NMDCN0000IG9	Xinjiang, China	16-1
Taxon_321	1.31936	4ZN-AT-D50-79	NMDCN0000IGA	Beijing, China	5-1
Taxon_322	1.32789	19-RY-D5-57	NMDCN0000IGB	Xinjiang, China	16-1
Taxon_322	1.32405	4-CP1-AT-SP-D3-37	NMDCN0000IGC	Beijing, China	9-2
Taxon_322	1.32561	9-PN-D5-51	NMDCN0000IGD	Beijing, China	12-1
Taxon_322	1.31596	1PAT-DE-D5-78	NMDCN0000IGE	Beijing, China	3-1
Taxon_322	1.32710	ban3-KA2YN-1	NMDCN0000IGF	Xinjiang, China	14-5
Taxon_322	1.32554	9-AT-GN-D9-21	NMDCN0000IGG	Beijing, China	12-1
Taxon_322	1.32681	ban3-XN-KA2-D5-45	NMDCN0000IGH	Xinjiang, China	14-5
Taxon_322	1.32563	9-PN-D5-57	NMDCN0000IGI	Beijing, China	12-1
Taxon_322	1.32565	9-PN-D5-79	NMDCN0000IGJ	Beijing, China	12-1
Taxon_322	1.32570	10-GN-GP-D9-53	NMDCN0000IGK	Beijing, China	11-1
Taxon_323	1.32761	ban1-50-KSATO-2-PN	NMDCN0000IGL	Xinjiang, China	14-1
Taxon_323	1.31318	1AT-D5-23	NMDCN0000IGM	Beijing, China	1-1
Taxon_323	1.31254	27-36	NMDCN0000IGN	Henan, China	8-3
Taxon_324	1.31258	27_1	NMDCN0000IGO	Henan, China	8-3
Taxon_326	1.32489	3_CP_F_D5_65.mj	NMDCN0000IGP	Beijing, China	9-1
Taxon_326	1.32555	9-AT-GN-D9-23	NMDCN0000IGQ	Beijing, China	12-1
Taxon_326	1.32503	4_CP_SP_14.mj	NMDCN0000IGR	Beijing, China	9-1
Taxon_326	1.32765	Seq_2-PN-K-D15-37	NMDCN0000IGS	Xinjiang, China	14-6
Taxon_326	1.31270	28_12	NMDCN0000IGT	Henan, China	8-3
Taxon_327	1.32476	2_YM_YCFA_24.mj	NMDCN0000IGU	Inner Mongolia, China	10-1
Taxon_327	1.31609	2BLK_dy_D6_2	NMDCN0000IGV	Beijing, China	3-2
Taxon_327	1.32638	p4-25-X-Y-D7	NMDCN0000IH0	Xinjiang, China	13-1
Taxon_327	1.32659	ATB-D20-Y-69	NMDCN0000IH1	Xinjiang, China	13-1
Taxon_327	1.32749	ban1-PYG-W-D8-61	NMDCN0000IH2	Xinjiang, China	14-2
Taxon_327	1.32753	ban-2-WY-7	NMDCN0000IH3	Xinjiang, China	14-2
Taxon_327	1.32656	ATB-D20-Y-65	NMDCN0000IH4	Xinjiang, China	13-1
Taxon_327	1.32784	2-RY-D5-8	NMDCN0000IH5	Xinjiang, China	16-1
Taxon_329	1.32715	ban2-46-KS-YN	NMDCN0000IH6	Xinjiang, China	14-3
Taxon_331	1.32485	2_YM_GN_D4_90.mj	NMDCN0000IH7	Inner Mongolia, China	10-1
Taxon_332	1.31732	bb_D4_19	NMDCN0000IH8	Beijing, China	5-1
Taxon_336	1.31615	1BLK_dyB_D6_54	NMDCN0000IH9	Beijing, China	3-2
Taxon_336	1.31932	DG-D3-91	NMDCN0000IHA	Guangdong, China	6-1
Taxon_336	1.31904	DG-D3-85	NMDCN0000IHB	Guangdong, China	6-1
Taxon_336	1.31345	4CH-D12-65	NMDCN0000IHC	Beijing, China	1-1
Taxon_338	1.32339	C_SAT_D7_76	NMDCN0000IHD	Henan, China	8-2
Taxon_338	1.32332	C_SAT_D7_80	NMDCN0000IHE	Henan, China	8-2
Taxon_338	1.31925	4ZN-AT-D50-81	NMDCN0000IHF	Beijing, China	5-1
Taxon_338	1.31922	4ZN-AT-D50-70	NMDCN0000IHG	Beijing, China	5-1
Taxon_338	1.32340	GNSAT_D7_70	NMDCN0000IHH	Henan, China	8-2
Taxon_338	1.32432	GNAT_D16_77	NMDCN0000IHI	Hebei, China	8-1
Taxon_338	1.32519	5-CP1-AT-SP3-D3-39	NMDCN0000IHJ	Beijing, China	9-2
Taxon_338	1.32392	AT_D16_40	NMDCN0000IHK	Beijing, China	7-1
Taxon_338	1.31339	1AT-D10-89	NMDCN0000IHL	Beijing, China	1-1
Taxon_338	1.31516	4AT_dy_D2_53	NMDCN0000IHM	Beijing, China	3-2
Taxon_338	1.31614	4AT_dy_D6_10	NMDCN0000IHN	Beijing, China	3-2
Taxon_338	1.31647	1PAT-DE-D5-13	NMDCN0000IHO	Beijing, China	3-1
Taxon_338	1.32573	CC-45	NMDCN0000IHP	Beijing, China	7-3
Taxon_338	1.32776	ban3-VA-PN-D5-16	NMDCN0000IHQ	Beijing, China	15-1
Taxon_338	1.32745	ban3-GN-KA2-D5-37	NMDCN0000IHR	Xinjiang, China	14-5
Taxon_338	1.31607	1-DE-D30-56	NMDCN0000IHS	Beijing, China	3-1
Taxon_338	1.31656	1DE-D30-56	NMDCN0000IHT	Beijing, China	3-1
Taxon_338	1.32797	28-X-3-A9	NMDCN0000IHU	Xinjiang, China	16-1
Taxon_141	1.31562	3_3GAM_DE_D3_78	NMDCN0000IHV	Beijing, China	3-1
Taxon_344	1.32325	GNNAT-D2-62	NMDCN0000II0	Hebei, China	8-1
Taxon_344	1.32391	AT_D16_37	NMDCN0000II1	Beijing, China	7-1
Taxon_344	1.31905	3M3-1669B-D7-33	NMDCN0000II2	Guangdong, China	6-1
Taxon_349	1.31602	5-CB-DE-D3-30	NMDCN0000II3	Beijing, China	3-1
Taxon_351	1.31284	1AT-D2-10	NMDCN0000II4	Beijing, China	1-1
Taxon_351	1.31507	4AT_dy_D2_2	NMDCN0000II5	Beijing, China	3-2
Taxon_351	1.31511	4AT_dy_D2_15	NMDCN0000II6	Beijing, China	3-2
Taxon_351	1.32781	ban3-VA-XN-D5-20	NMDCN0000II7	Beijing, China	15-1
Taxon_351	1.31503	3AT_dyB_D6_30	NMDCN0000II8	Beijing, China	3-2
Taxon_356	1.32588	p1-11-X-G-D7	NMDCN0000II9	Xinjiang, China	13-1
Taxon_356	1.32625	p2-48-X_9_D7	NMDCN0000IIA	Xinjiang, China	13-1
Taxon_356	1.32626	p2-36-X_9_D7	NMDCN0000IIB	Xinjiang, China	13-1
Taxon_36	1.32560	10-PG-D9-65	NMDCN0000IIC	Beijing, China	11-1
Taxon_36	1.32552	10-PG-D9-78	NMDCN0000IID	Beijing, China	11-1
Taxon_368	1.32545	9_P_D3_57	NMDCN0000IIE	Beijing, China	12-1
Taxon_368	1.32400	HP_D35_63	NMDCN0000IIF	Guangdong, China	6-2
Taxon_368	1.31724	EE-D2-10	NMDCN0000IIG	Beijing, China	4-1
Taxon_368	1.32644	p8-95-9-AT-PN	NMDCN0000IIH	Xinjiang, China	13-1
Taxon_368	1.32583	9-GN-D9-15	NMDCN0000III	Beijing, China	12-1
Taxon_150	1.32558	9-AT-GN-D9-6	NMDCN0000IIJ	Beijing, China	12-1
Taxon_150	1.32675	ban1-GN-KB2-D5-24	NMDCN0000IIK	Xinjiang, China	14-4
Taxon_150	1.31948	CP-D15-Y-96	NMDCN0000IIL	Beijing, China	9-1
Taxon_380	1.32322	YS1-D2-15	NMDCN0000IIM	Inner Mongolia, China	10-1
Taxon_380	1.31997	CN-41	NMDCN0000IIN	Beijing, China	7-3
Taxon_381	1.31898	EG-D1-80	NMDCN0000IIO	Beijing, China	4-1
Taxon_381	1.32521	ban1-6101-FNS-D20-22	NMDCN0000IIP	Beijing, China	7-2
Taxon_381	1.32548	CN-137	NMDCN0000IIQ	Beijing, China	7-2
Taxon_381	1.31801	MBEF-MGAM-D3-50	NMDCN0000IIR	Beijing, China	5-1
Taxon_384	1.32317	BaN-d2-34	NMDCN0000IIS	Hebei, China	8-1
Taxon_386	1.32411	CP-XJ-D3-49	NMDCN0000IIT	Beijing, China	9-1
Taxon_386	1.32318	BaN-d2-38	NMDCN0000IIU	Hebei, China	8-1
Taxon_386	1.31811	ZN-1669-D3-54	NMDCN0000IIV	Beijing, China	5-1
Taxon_386	1.31812	ZN-1669-D3-90	NMDCN0000IJ0	Beijing, China	5-1
Taxon_39	1.32549	10-PG-D9-71	NMDCN0000IJ1	Beijing, China	11-1
Taxon_39	1.31292	2BLK-D2-10	NMDCN0000IJ2	Beijing, China	1-1
Taxon_39	1.32404	4-CP1-AT-SP-D3-13	NMDCN0000IJ3	Beijing, China	9-2
Taxon_39	1.32676	ban1-YN-KB2-D5-37	NMDCN0000IJ4	Xinjiang, China	14-4
Taxon_393	1.31719	EE-D2-42	NMDCN0000IJ5	Beijing, China	4-1
Taxon_394	1.32612	p4-3-X_9_D7	NMDCN0000IJ6	Xinjiang, China	13-1
Taxon_394	1.32307	YM_DZP_D3_79.mj	NMDCN0000IJ7	Inner Mongolia, China	10-1
Taxon_394	1.31311	OD3-10	NMDCN0000IJ8	Beijing, China	1-1
Taxon_394	1.31471	1BLK_dy_D2_42	NMDCN0000IJ9	Beijing, China	3-2
Taxon_394	1.31521	1_1MRS_DE_D3_54	NMDCN0000IJA	Beijing, China	3-1
Taxon_394	1.32713	ban-4-W3XN-2	NMDCN0000IJB	Xinjiang, China	14-2
Taxon_394	1.31551	2_AT_dy_D15_32	NMDCN0000IJC	Beijing, China	3-2
Taxon_394	1.31831	5MBEF-MRS-D5-5	NMDCN0000IJD	Beijing, China	5-1
Taxon_396	1.31917	M3-D20-13	NMDCN0000IJE	Guangdong, China	6-1
Taxon_396	1.31946	CP2-D15-2E-2	NMDCN0000IJF	Beijing, China	9-2
Taxon_396	1.31558	9-PYG-DE-D4-53	NMDCN0000IJG	Beijing, China	3-1
Taxon_396	1.32636	p4-5-X_9_D7	NMDCN0000IJH	Xinjiang, China	13-1
Taxon_396	1.31800	MBEF-EE-D3-74	NMDCN0000IJI	Beijing, China	5-1
Taxon_397	1.32696	ban1-PYG-W-D8-65	NMDCN0000IJJ	Xinjiang, China	14-2
Taxon_397	1.32697	ban1-PYG-WN-D8-1	NMDCN0000IJK	Xinjiang, China	14-2
Taxon_397	1.32718	ban1-V-X-D5-49	NMDCN0000IJL	Beijing, China	15-1
Taxon_397	1.31886	FG-D1-3	NMDCN0000IJM	Beijing, China	4-1
Taxon_399	1.31362	GAMB_D4_81	NMDCN0000IJN	Beijing, China	2-1
Taxon_399	1.31525	1_MRS_DE_D3_79	NMDCN0000IJO	Beijing, China	3-1
Taxon_399	1.32716	Seq_2-PN-K-D15-4	NMDCN0000IJP	Xinjiang, China	14-6
Taxon_399	1.32571	CC-29	NMDCN0000IJQ	Beijing, China	7-3
Taxon_399	1.31315	OD3-32	NMDCN0000IJR	Beijing, China	1-1
Taxon_399	1.31544	9-NA-DE-D4-21	NMDCN0000IJS	Beijing, China	3-1
Taxon_399	1.32692	ban1-XN-KB1-D5-12	NMDCN0000IJT	Xinjiang, China	14-4
Taxon_40	1.31612	2-DE-D30-93	NMDCN0000IJU	Beijing, China	3-1
Taxon_40	1.31548	3_B1K_dyB_D15_13	NMDCN0000IJV	Beijing, China	3-2
Taxon_40	1.31577	3_B1K_dyB_D15_7	NMDCN0000IK0	Beijing, China	3-2
Taxon_400	1.31994	CP_2E_77.mj	NMDCN0000IK1	Beijing, China	9-1
Taxon_400	1.31316	OD3-47	NMDCN0000IK2	Beijing, China	1-1
Taxon_400	1.31517	1_1MRS_DE_D3_12	NMDCN0000IK3	Beijing, China	3-1
Taxon_404	1.31654	4GAM-DE-D20-36	NMDCN0000IK4	Beijing, China	3-1
Taxon_44	1.31627	2-DE-D30-14	NMDCN0000IK5	Beijing, China	3-1
Taxon_45	1.31299	2SK-D2-44	NMDCN0000IK6	Beijing, China	1-1
Taxon_45	1.31300	2SK-D2-47	NMDCN0000IK7	Beijing, China	1-1
Taxon_45	1.31307	3BLK-D2-60	NMDCN0000IK8	Beijing, China	1-1
Taxon_45	1.31308	3BLK-D2-81	NMDCN0000IK9	Beijing, China	1-1
Taxon_45	1.31455	3SK-D55-32	NMDCN0000IKA	Beijing, China	1-1
Taxon_48	1.31571	9-PYG-DE-D4-38	NMDCN0000IKB	Beijing, China	3-1
Taxon_49	1.31634	2-PYGF-D20-DE-71	NMDCN0000IKC	Beijing, China	3-1
Taxon_5	1.32646	9H-D20-55	NMDCN0000IKD	Beijing, China	12-1
Taxon_5	1.32657	ATB-D20-Y-66	NMDCN0000IKE	Xinjiang, China	13-1
Taxon_5	1.32585	p3-16-X-YH-D7	NMDCN0000IKF	Xinjiang, China	13-1
Taxon_51	1.32714	ban2-47-KS-YN	NMDCN0000IKG	Xinjiang, China	14-3
Taxon_51	1.32678	ban3-GN-KA2-D5-29	NMDCN0000IKH	Xinjiang, China	14-5
Taxon_51	1.31944	CP_GN_D16_41	NMDCN0000IKI	Beijing, China	9-1
Taxon_51	1.31942	CP1_D15_12	NMDCN0000IKJ	Beijing, China	9-2
Taxon_51	1.31995	YM-2216E-D3-93	NMDCN0000IKK	Inner Mongolia, China	10-1
Taxon_261	1.31646	2PAT-DE-D5-41	NMDCN0000IKL	Beijing, China	3-1
Taxon_261	1.32742	ban3-VA-PN-D5-18	NMDCN0000IKM	Beijing, China	15-1
Taxon_53	1.32621	p3-33-X-ATB-G-D5	NMDCN0000IKN	Xinjiang, China	13-1
Taxon_54	1.32639	p6-35-9-AT-PN	NMDCN0000IKO	Xinjiang, China	13-1
Taxon_54	1.31805	ZN-AT-D3-24	NMDCN0000IKP	Beijing, China	5-1
Taxon_55	1.32602	p5-47-X-ATC-Y-D5	NMDCN0000IKQ	Xinjiang, China	13-1
Taxon_56	1.32326	GNSAT-D2-7	NMDCN0000IKR	Henan, China	8-2
Taxon_56	1.31824	MBEF-D10-31	NMDCN0000IKS	Beijing, China	5-1
Taxon_58	1.31371	FABB_D9_44	NMDCN0000IKT	Beijing, China	2-1
Taxon_65	1.32782	ban3-VA-XN-D5-23	NMDCN0000IKU	Beijing, China	15-1
Taxon_65	1.32623	p2-46-X-ATA-9-D5	NMDCN0000IKV	Xinjiang, China	13-1
Taxon_65	1.32622	p5-42-X-ATC-Y-D5	NMDCN0000IL0	Xinjiang, China	13-1
Taxon_67	1.31728	1bb-D4-44	NMDCN0000IL1	Beijing, China	5-1
Taxon_68	1.31381	1AT-D30-5	NMDCN0000IL2	Beijing, China	1-1
Taxon_69	1.31326	1AT-D10-4	NMDCN0000IL3	Beijing, China	1-1
Taxon_69	1.31333	1AT-D10-47	NMDCN0000IL4	Beijing, China	1-1
Taxon_69	1.31334	1AT-D10-49	NMDCN0000IL5	Beijing, China	1-1
Taxon_7	1.32792	11-X-1-E1	NMDCN0000IL6	Xinjiang, China	16-1
Taxon_7	1.32587	p3-13-X-YH-D7	NMDCN0000IL7	Xinjiang, China	13-1
Taxon_7	1.32648	YH-D20-53	NMDCN0000IL8	Inner Mongolia, China	10-1
Taxon_74	1.32617	p4-18-X-ATB-Y-D5	NMDCN0000IL9	Xinjiang, China	13-1
Taxon_77	1.32740	ban1-2-KSAT10-0-PN	NMDCN0000ILA	Xinjiang, China	14-1
Taxon_77	1.32759	ban1-8-KSAT10-0-PN	NMDCN0000ILB	Xinjiang, China	14-1
Taxon_78	1.32780	ban3-VA-XN-D5-18	NMDCN0000ILC	Beijing, China	15-1
Taxon_79	1.31273	27_63	NMDCN0000ILD	Henan, China	8-3
Taxon_8	1.31325	1AT-D10-1	NMDCN0000ILE	Beijing, China	1-1
Taxon_8	1.32647	9H-D20-72	NMDCN0000ILF	Beijing, China	12-1
Taxon_80	1.32601	p1-10-X-ATA-G-D5	NMDCN0000ILG	Xinjiang, China	13-1
Taxon_80	1.32600	p7-19-X-ATD-G-D5	NMDCN0000ILH	Xinjiang, China	13-1
Taxon_80	1.32629	p7-21-X-ATD-G-D5	NMDCN0000ILI	Xinjiang, China	13-1
Taxon_82	1.31807	ZN-AT-D3-21	NMDCN0000ILJ	Beijing, China	5-1
Taxon_84	1.31358	FAT_D4_9	NMDCN0000ILK	Beijing, China	2-1
Taxon_85	1.31622	1AT-dyB-D15-34	NMDCN0000ILL	Beijing, China	3-2
Taxon_85	1.31613	2BLK_dy_D6_45	NMDCN0000ILM	Beijing, China	3-2
Taxon_85	1.32791	3-X-3-F11	NMDCN0000ILN	Xinjiang, China	16-1
Taxon_85	1.32760	ban2-20-KS-XN	NMDCN0000ILO	Xinjiang, China	14-3
Taxon_85	1.32593	p8-17-X-ATD-Y-D5	NMDCN0000ILP	Xinjiang, China	13-1
Taxon_85	1.32594	p8-47-X-T-D5	NMDCN0000ILQ	Xinjiang, China	13-1
Taxon_88	1.31630	1PAT-DE-D5-36	NMDCN0000ILR	Beijing, China	3-1
Taxon_88	1.32556	9-AT-GN-D9-34	NMDCN0000ILS	Beijing, China	12-1
Taxon_88	1.32777	ban3-VA-PN-D5-2	NMDCN0000ILT	Beijing, China	15-1
Taxon_89	1.32663	ATD-Y-33	NMDCN0000ILU	Xinjiang, China	13-1
Taxon_89	1.32596	p1-47-X-ATA-Y-D5	NMDCN0000ILV	Xinjiang, China	13-1
Taxon_89	1.32598	p4-20-X-ATB-Y-D5	NMDCN0000IM0	Xinjiang, China	13-1
Taxon_89	1.32597	p5-48-X-ATC-Y-D5	NMDCN0000IM1	Xinjiang, China	13-1
Taxon_89	1.32628	p8-32-X-ATD-Y-D5	NMDCN0000IM2	Xinjiang, China	13-1
Taxon_9	1.32664	ATD-Y-38	NMDCN0000IM3	Xinjiang, China	13-1
Taxon_9	1.32590	p8-20-X-ATD-Y-D5	NMDCN0000IM4	Xinjiang, China	13-1
Taxon_93	1.31335	1AT-D10-70	NMDCN0000IM5	Beijing, China	1-1
Taxon_93	1.31579	3_B1K_dyB_D15_44	NMDCN0000IM6	Beijing, China	3-2
Taxon_97	1.31514	4AT_dy_D2_5	NMDCN0000IM7	Beijing, China	3-2
Taxon_97	1.32569	9-YN-D5-6	NMDCN0000IM8	Beijing, China	12-1
Taxon_97	1.32688	ban2-YN-W3-D5-7	NMDCN0000IM9	Xinjiang, China	14-5
Taxon_97	1.32711	ban3-KA3GN-10	NMDCN0000IMA	Xinjiang, China	14-5
Taxon_98	1.31288	1AT-D2-47	NMDCN0000IMB	Beijing, China	1-1
Taxon_98	1.31290	1AT-D2-69	NMDCN0000IMC	Beijing, China	1-1
Taxon_98	1.31356	FAT_D4_4	NMDCN0000IMD	Beijing, China	2-1
Taxon_98	1.32467	New40	NMDCN0000IME	Beijing, China	2-1
Taxon_99	1.32793	13-X-1-G2	NMDCN0000IMF	Xinjiang, China	16-1
Taxon_99	1.31337	1AT-D10-79	NMDCN0000IMG	Beijing, China	1-1
Taxon_99	1.32627	p8-30-X-ATD-Y-D5	NMDCN0000IMH	Xinjiang, China	13-1
