# Supplementary material for: Enlightening the taxonomy darkness of human gut microbiomes with a cultured biobank
Source: Microbiome. 2021 May 21;9:119. doi: 10.1186/s40168-021-01064-3 (PMC8140505; doi:10.1186/s40168-021-01064-3)
Supplement: Supplementary file 10 — Additional file 9: Table S8. Gerneral information of 26 16S rRNA gene amplicon studies as specified in the table. [file 40168_2021_1064_MOESM10_ESM.xlsx]

## Sheet: Sheet1
Table S8. Gerneral information of 26 16S rRNA gene amplicon studies as specified in the table
Study name	Size of accessible samples	Size of qualified samples (reads>10000)	Host	Disease or special treatment	Sampling place	NCBI accession	Publication
3538.EU.(n=2836)	3538	2836	Homo sapiens	Healthy children	Denmark	PRJNA543007
1817.UK.(n=1736)	1817	1736	Homo sapiens	IBD patients and health controls	the UK	PRJNA414072
1002.CN.(n=1002)	1002	1002	Homo sapiens	Colorectal carcinoma and adenoma patients and normal controls	China	PRJEB29239
994.US.(n=844)	994	844	Homo sapiens	Unspecified	The US	PRJNA510423
622.HMP.(n=622)	622	622	Homo sapiens	HMP project,health and disease	The US	PRJNA43021	1
792.CN.(n=773)	792	773	Homo sapiens	Unspecified	China	PRJNA437539
516.JP.(n=338)	516	338	Homo sapiens	Health adults	Japan	PRJDB4998	2
324.CN.(n=323)	324	323	Homo sapiens	IBD with diet-microbiota-metabolite interaction	China	PRJNA431126
340.KR.(n=335)	340	335	Homo sapiens	Health adults given with fermented coffee	Korea	PRJNA544370
315.JP.(n=184)	315	184	Homo sapiens	Diarrheal disease patients with health controls	Japan	PRJDB7302
300.EU.(n=259)	300	259	Homo sapiens	Parkinson's Disease and health controls	Finland	PRJEB27564	3
261.EU.(n=259)	261	259	Homo sapiens	Life style effects on healthy adults	Spain	PRJNA523967
260.EU.(n=235)	260	235	Homo sapiens	Parkinson's Disease and health controls	Germany	PRJEB30615
256.ISR.(n=223)	256	223	Homo sapiens	CD patients and healthy controls	Israel	PRJNA450540
214.CN.(n=211)	214	211	Homo sapiens	General population from Hangzhou city	China	PRJNA533934
102.CN.(n=101)	102	101	Homo sapiens	Unspecified	China	PRJNA550142
113.EU.(n=102)	113	102	Homo sapiens	Health adults	the UK	PRJNA545408
116.AUS.(n=115)	116	115	Homo sapiens	Obesity	Austrilia	PRJEB31354
117.EU.(n=108)	117	108	Homo sapiens	IBD patients and health controls	the UK	PRJNA552448
120.CN.(n=118)	120	118	Homo sapiens	Unspecified	China	PRJNA489137
120.JP.(n=118)	120	118	Homo sapiens	Health young and elderly adults	Japan	PRJDB5564
120.US.(n=116)	120	116	Homo sapiens	Health adults given with aquamin	the US	PRJNA575562
140.CN.(n=139)	140	139	Homo sapiens	Chronic pancreatitis patients and health controls	China	PRJNA513244
146.KR.(n=144)	146	144	Homo sapiens	Chronic Kidney Disease with different stages	Korea	PRJEB34855
200.CA.(n=197)	200	197	Homo sapiens	Health adults given with type-4 resistant starches	Canada	PRJNA560950
210.CA.(n=209)	210	209	Homo sapiens	Non-small cell lung cancer patients and health controls	China	PRJNA576323
References
1	Peterson, J. et al. The NIH Human Microbiome Project. Genome Res 19, 2317-2323.
2	Oki, K. et al. Comprehensive analysis of the fecal microbiota of healthy Japanese adults reveals a new bacterial lineage associated with a phenotype characterized by a high frequency of bowel movements and a lean body type. Bmc Microbiol 16.
3	Aho, V. T. E. et al. Gut microbiota in Parkinson's disease: Temporal stability and relations to disease progression. Ebiomedicine 44, 691-707.
