# Supplementary material for: Enlightening the taxonomy darkness of human gut microbiomes with a cultured biobank
Source: Microbiome. 2021 May 21;9:119. doi: 10.1186/s40168-021-01064-3 (PMC8140505; doi:10.1186/s40168-021-01064-3)
Supplement: Supplementary file 11 — Additional file 10: Table S9. The accessions and information of 1129 globle human gut metagenomes. [file 40168_2021_1064_MOESM11_ESM.xlsx]

## Sheet: Sheet2
Table S9. The accessions and information of 1,129 globle human gut metagenomes
NCBI Run ID	NCBI Project ID	Experiment type	Nr. reads sequenced	Country	Sex	Host age	Recent antibiotics use	Disease name	QC status
ERR719096	PRJEB8094	Metagenomics	4000000	Canada	Female	21	No	Health	Good run
ERR719097	PRJEB8094	Metagenomics	4000000	Canada	Female	21	No	Health	Good run
ERR719098	PRJEB8094	Metagenomics	4000000	Canada	Female	21	No	Health	Good run
ERR719099	PRJEB8094	Metagenomics	4000000	Canada	Female	21	No	Health	Good run
ERR719100	PRJEB8094	Metagenomics	4000000	Canada	Female	21	No	Health	Good run
ERR719101	PRJEB8094	Metagenomics	4000000	Canada	Female	21	No	Health	Good run
ERR719102	PRJEB8094	Metagenomics	4000000	Canada	Female	21	No	Health	Good run
ERR719103	PRJEB8094	Metagenomics	4000000	Canada	Female	21	No	Health	Good run
ERR719104	PRJEB8094	Metagenomics	4000000	Canada	Female	21	No	Health	Good run
ERR719105	PRJEB8094	Metagenomics	4000000	Canada	Female	21	No	Health	Good run
ERR719106	PRJEB8094	Metagenomics	4000000	Canada	Female	21	No	Health	Good run
ERR719107	PRJEB8094	Metagenomics	4000000	Canada	Female	21	No	Health	Good run
ERR719108	PRJEB8094	Metagenomics	4000000	Canada	Female	21	No	Health	Good run
ERR719109	PRJEB8094	Metagenomics	4000000	Canada	Female	21	No	Health	Good run
ERR719110	PRJEB8094	Metagenomics	4000000	Canada	Female	21	No	Health	Good run
ERR719111	PRJEB8094	Metagenomics	4000000	Canada	Female	21	No	Health	Good run
ERR719112	PRJEB8094	Metagenomics	4000000	Canada	Female	21	No	Health	Good run
ERR719113	PRJEB8094	Metagenomics	4000000	Canada	Female	21	No	Health	Good run
ERR719114	PRJEB8094	Metagenomics	4000000	Canada	Female	21	No	Health	Good run
ERR719115	PRJEB8094	Metagenomics	4000000	Canada	Female	21	No	Health	Good run
ERR719116	PRJEB8094	Metagenomics	4000000	Canada	Female	21	No	Health	Good run
ERR719117	PRJEB8094	Metagenomics	4000000	Canada	Female	21	No	Health	Good run
ERR719118	PRJEB8094	Metagenomics	4000000	Canada	Female	21	No	Health	Good run
ERR719119	PRJEB8094	Metagenomics	4000000	Canada	Female	21	No	Health	Good run
ERR719120	PRJEB8094	Metagenomics	4000000	Canada	Female	21	No	Health	Good run
ERR719121	PRJEB8094	Metagenomics	4000000	Canada	Female	21	No	Health	Good run
ERR719122	PRJEB8094	Metagenomics	4000000	Canada	Female	21	No	Health	Good run
ERR719123	PRJEB8094	Metagenomics	610987	Canada	Female	21	No	Health	Good run
ERR719124	PRJEB8094	Metagenomics	4000000	Canada	Female	23	No	Health	Good run
ERR719125	PRJEB8094	Metagenomics	4000000	Canada	Female	23	No	Health	Good run
ERR719126	PRJEB8094	Metagenomics	4000000	Canada	Female	23	No	Health	Good run
ERR719127	PRJEB8094	Metagenomics	4000000	Canada	Female	23	No	Health	Good run
ERR719128	PRJEB8094	Metagenomics	4000000	Canada	Female	23	No	Health	Good run
ERR719129	PRJEB8094	Metagenomics	4000000	Canada	Female	23	No	Health	Good run
ERR719130	PRJEB8094	Metagenomics	4000000	Canada	Female	23	No	Health	Good run
ERR719131	PRJEB8094	Metagenomics	4000000	Canada	Female	23	No	Health	Good run
ERR719132	PRJEB8094	Metagenomics	4000000	Canada	Female	23	No	Health	Good run
ERR719133	PRJEB8094	Metagenomics	4000000	Canada	Female	23	No	Health	Good run
ERR719134	PRJEB8094	Metagenomics	4000000	Canada	Female	23	No	Health	Good run
ERR719135	PRJEB8094	Metagenomics	4000000	Canada	Female	23	No	Health	Good run
ERR719136	PRJEB8094	Metagenomics	4000000	Canada	Female	23	No	Health	Good run
ERR719137	PRJEB8094	Metagenomics	4000000	Canada	Female	23	No	Health	Good run
ERR719138	PRJEB8094	Metagenomics	4000000	Canada	Female	23	No	Health	Good run
ERR719139	PRJEB8094	Metagenomics	4000000	Canada	Female	23	No	Health	Good run
ERR719140	PRJEB8094	Metagenomics	4000000	Canada	Female	23	No	Health	Good run
ERR719141	PRJEB8094	Metagenomics	4000000	Canada	Female	23	No	Health	Good run
ERR719142	PRJEB8094	Metagenomics	4000000	Canada	Female	23	No	Health	Good run
ERR719143	PRJEB8094	Metagenomics	4000000	Canada	Female	23	No	Health	Good run
ERR719144	PRJEB8094	Metagenomics	4000000	Canada	Female	23	No	Health	Good run
ERR719145	PRJEB8094	Metagenomics	2782487	Canada	Female	23	No	Health	Good run
ERR719146	PRJEB8094	Metagenomics	4000000	Canada	Male	26	No	Health	Good run
ERR719147	PRJEB8094	Metagenomics	4000000	Canada	Male	26	No	Health	Good run
ERR719148	PRJEB8094	Metagenomics	4000000	Canada	Male	26	No	Health	Good run
ERR719149	PRJEB8094	Metagenomics	4000000	Canada	Male	26	No	Health	Good run
ERR719150	PRJEB8094	Metagenomics	4000000	Canada	Male	26	No	Health	Good run
ERR719151	PRJEB8094	Metagenomics	4000000	Canada	Male	26	No	Health	Good run
ERR719152	PRJEB8094	Metagenomics	4000000	Canada	Male	26	No	Health	Good run
ERR719153	PRJEB8094	Metagenomics	4000000	Canada	Male	26	No	Health	Good run
ERR719154	PRJEB8094	Metagenomics	4000000	Canada	Male	26	No	Health	Good run
ERR719155	PRJEB8094	Metagenomics	4000000	Canada	Male	26	No	Health	Good run
ERR719156	PRJEB8094	Metagenomics	4000000	Canada	Male	26	No	Health	Good run
ERR719157	PRJEB8094	Metagenomics	4000000	Canada	Male	26	No	Health	Good run
ERR719158	PRJEB8094	Metagenomics	4000000	Canada	Male	26	No	Health	Good run
ERR719159	PRJEB8094	Metagenomics	4000000	Canada	Male	26	No	Health	Good run
ERR719161	PRJEB8094	Metagenomics	4000000	Canada	Male	26	No	Health	Good run
ERR719162	PRJEB8094	Metagenomics	4000000	Canada	Male	26	No	Health	Good run
ERR719163	PRJEB8094	Metagenomics	4000000	Canada	Male	26	No	Health	Good run
ERR719164	PRJEB8094	Metagenomics	4000000	Canada	Male	26	No	Health	Good run
ERR719165	PRJEB8094	Metagenomics	4000000	Canada	Male	26	No	Health	Good run
ERR719166	PRJEB8094	Metagenomics	4000000	Canada	Male	26	No	Health	Good run
ERR719167	PRJEB8094	Metagenomics	4000000	Canada	Male	26	No	Health	Good run
ERR719168	PRJEB8094	Metagenomics	4000000	Canada	Male	26	No	Health	Good run
ERR719169	PRJEB8094	Metagenomics	4000000	Canada	Male	26	No	Health	Good run
ERR719170	PRJEB8094	Metagenomics	4000000	Canada	Male	26	No	Health	Good run
ERR719171	PRJEB8094	Metagenomics	3485148	Canada	Male	26	No	Health	Good run
ERR719172	PRJEB8094	Metagenomics	4000000	Canada	Male	26	No	Health	Good run
ERR719173	PRJEB8094	Metagenomics	4000000	Canada	Male	26	No	Health	Good run
ERR719174	PRJEB8094	Metagenomics	4000000	Canada	Male	26	No	Health	Good run
ERR719175	PRJEB8094	Metagenomics	4000000	Canada	Male	26	No	Health	Good run
ERR719176	PRJEB8094	Metagenomics	4000000	Canada	Male	26	No	Health	Good run
ERR719177	PRJEB8094	Metagenomics	4000000	Canada	Male	26	No	Health	Good run
ERR719178	PRJEB8094	Metagenomics	4000000	Canada	Male	26	No	Health	Good run
ERR719179	PRJEB8094	Metagenomics	4000000	Canada	Male	26	No	Health	Good run
ERR719180	PRJEB8094	Metagenomics	4000000	Canada	Male	26	No	Health	Good run
ERR719181	PRJEB8094	Metagenomics	4000000	Canada	Male	26	No	Health	Good run
ERR719182	PRJEB8094	Metagenomics	4000000	Canada	Male	26	No	Health	Good run
ERR719183	PRJEB8094	Metagenomics	4000000	Canada	Male	26	No	Health	Good run
ERR719184	PRJEB8094	Metagenomics	4000000	Canada	Male	26	No	Health	Good run
ERR719185	PRJEB8094	Metagenomics	4000000	Canada	Male	26	No	Health	Good run
ERR719186	PRJEB8094	Metagenomics	4000000	Canada	Male	26	No	Health	Good run
ERR719187	PRJEB8094	Metagenomics	4000000	Canada	Male	26	No	Health	Good run
ERR719188	PRJEB8094	Metagenomics	4000000	Canada	Male	26	No	Health	Good run
ERR719189	PRJEB8094	Metagenomics	4000000	Canada	Male	26	No	Health	Good run
ERR719190	PRJEB8094	Metagenomics	4000000	Canada	Male	26	No	Health	Good run
ERR719191	PRJEB8094	Metagenomics	4000000	Canada	Male	26	No	Health	Good run
ERR719192	PRJEB8094	Metagenomics	4000000	Canada	Male	26	No	Health	Good run
ERR719193	PRJEB8094	Metagenomics	4000000	Canada	Male	26	No	Health	Good run
ERR719194	PRJEB8094	Metagenomics	4000000	Canada	Male	26	No	Health	Good run
ERR719195	PRJEB8094	Metagenomics	4000000	Canada	Male	26	No	Health	Good run
ERR719196	PRJEB8094	Metagenomics	4000000	Canada	Male	26	No	Health	Good run
ERR719197	PRJEB8094	Metagenomics	4000000	Canada	Male	26	No	Health	Good run
ERR719198	PRJEB8094	Metagenomics	4000000	Canada	Male	26	No	Health	Good run
ERR719199	PRJEB8094	Metagenomics	4000000	Canada	Male	26	No	Health	Good run
ERR719200	PRJEB8094	Metagenomics	4000000	Canada	Male	26	No	Health	Good run
ERR719201	PRJEB8094	Metagenomics	4000000	Canada	Male	26	No	Health	Good run
ERR719202	PRJEB8094	Metagenomics	3757162	Canada	Male	26	No	Health	Good run
ERR719203	PRJEB8094	Metagenomics	4000000	Canada	Male	26	No	Health	Good run
ERR719204	PRJEB8094	Metagenomics	4000000	Canada	Male	26	No	Health	Good run
ERR719205	PRJEB8094	Metagenomics	4000000	Canada	Male	26	No	Health	Good run
ERR719206	PRJEB8094	Metagenomics	4000000	Canada	Male	26	No	Health	Good run
ERR719207	PRJEB8094	Metagenomics	4000000	Canada	Male	26	No	Health	Good run
ERR719208	PRJEB8094	Metagenomics	4000000	Canada	Male	26	No	Health	Good run
ERR719209	PRJEB8094	Metagenomics	4000000	Canada	Male	26	No	Health	Good run
ERR719210	PRJEB8094	Metagenomics	4000000	Canada	Male	26	No	Health	Good run
ERR719211	PRJEB8094	Metagenomics	4000000	Canada	Male	26	No	Health	Good run
ERR719212	PRJEB8094	Metagenomics	4000000	Canada	Male	26	No	Health	Good run
ERR719213	PRJEB8094	Metagenomics	4000000	Canada	Male	26	No	Health	Good run
ERR719214	PRJEB8094	Metagenomics	4000000	Canada	Male	26	No	Health	Good run
ERR719215	PRJEB8094	Metagenomics	4000000	Canada	Male	26	No	Health	Good run
ERR719216	PRJEB8094	Metagenomics	4000000	Canada	Male	26	No	Health	Good run
ERR719217	PRJEB8094	Metagenomics	4000000	Canada	Male	26	No	Health	Good run
ERR719218	PRJEB8094	Metagenomics	4000000	Canada	Male	26	No	Health	Good run
ERR719219	PRJEB8094	Metagenomics	4000000	Canada	Male	26	No	Health	Good run
ERR719220	PRJEB8094	Metagenomics	4000000	Canada	Male	26	No	Health	Good run
ERR719221	PRJEB8094	Metagenomics	4000000	Canada	Male	26	No	Health	Good run
ERR719222	PRJEB8094	Metagenomics	4000000	Canada	Male	26	No	Health	Good run
ERR719223	PRJEB8094	Metagenomics	4000000	Canada	Male	26	No	Health	Good run
ERR719224	PRJEB8094	Metagenomics	4000000	Canada	Male	26	No	Health	Good run
ERR719225	PRJEB8094	Metagenomics	4000000	Canada	Male	26	No	Health	Good run
ERR719226	PRJEB8094	Metagenomics	4000000	Canada	Male	26	No	Health	Good run
ERR719227	PRJEB8094	Metagenomics	4000000	Canada	Male	26	No	Health	Good run
ERR719228	PRJEB8094	Metagenomics	4000000	Canada	Male	26	No	Health	Good run
ERR719229	PRJEB8094	Metagenomics	4000000	Canada	Male	26	No	Health	Good run
ERR719230	PRJEB8094	Metagenomics	4000000	Canada	Male	26	No	Health	Good run
ERR719231	PRJEB8094	Metagenomics	3380193	Canada	Male	26	No	Health	Good run
ERR719232	PRJEB8094	Metagenomics	4000000	Canada	Female	22	No	Health	Good run
ERR719233	PRJEB8094	Metagenomics	4000000	Canada	Female	22	No	Health	Good run
ERR719234	PRJEB8094	Metagenomics	4000000	Canada	Female	22	No	Health	Good run
ERR719235	PRJEB8094	Metagenomics	4000000	Canada	Female	22	No	Health	Good run
ERR719236	PRJEB8094	Metagenomics	4000000	Canada	Female	22	No	Health	Good run
ERR719237	PRJEB8094	Metagenomics	4000000	Canada	Female	22	No	Health	Good run
ERR719238	PRJEB8094	Metagenomics	4000000	Canada	Female	22	No	Health	Good run
ERR719239	PRJEB8094	Metagenomics	4000000	Canada	Female	22	No	Health	Good run
ERR719240	PRJEB8094	Metagenomics	4000000	Canada	Female	22	No	Health	Good run
ERR719241	PRJEB8094	Metagenomics	4000000	Canada	Female	22	No	Health	Good run
ERR719242	PRJEB8094	Metagenomics	4000000	Canada	Female	22	No	Health	Good run
ERR719243	PRJEB8094	Metagenomics	4000000	Canada	Female	22	No	Health	Good run
ERR719244	PRJEB8094	Metagenomics	680484	Canada	Female	22	No	Health	Good run
ERR719271	PRJEB8094	Metagenomics	4000000	Canada	Male	23	No	Health	Good run
ERR719272	PRJEB8094	Metagenomics	4000000	Canada	Male	23	No	Health	Good run
ERR719273	PRJEB8094	Metagenomics	4000000	Canada	Male	23	No	Health	Good run
ERR719274	PRJEB8094	Metagenomics	4000000	Canada	Male	23	No	Health	Good run
ERR719275	PRJEB8094	Metagenomics	4000000	Canada	Male	23	No	Health	Good run
ERR719276	PRJEB8094	Metagenomics	4000000	Canada	Male	23	No	Health	Good run
ERR719277	PRJEB8094	Metagenomics	2098281	Canada	Male	23	No	Health	Good run
ERR719311	PRJEB8094	Metagenomics	4000000	Canada	Female	23	No	Health	Good run
ERR719312	PRJEB8094	Metagenomics	4000000	Canada	Female	23	No	Health	Good run
ERR719313	PRJEB8094	Metagenomics	4000000	Canada	Female	23	No	Health	Good run
ERR719314	PRJEB8094	Metagenomics	4000000	Canada	Female	23	No	Health	Good run
ERR719315	PRJEB8094	Metagenomics	4000000	Canada	Female	23	No	Health	Good run
ERR719316	PRJEB8094	Metagenomics	4000000	Canada	Female	23	No	Health	Good run
ERR719317	PRJEB8094	Metagenomics	4000000	Canada	Female	23	No	Health	Good run
ERR719318	PRJEB8094	Metagenomics	4000000	Canada	Female	23	No	Health	Good run
ERR719319	PRJEB8094	Metagenomics	4000000	Canada	Female	23	No	Health	Good run
ERR719320	PRJEB8094	Metagenomics	1652505	Canada	Female	23	No	Health	Good run
ERR719350	PRJEB8094	Metagenomics	4000000	Canada	Female	21	No	Health	Good run
ERR719351	PRJEB8094	Metagenomics	4000000	Canada	Female	21	No	Health	Good run
ERR719352	PRJEB8094	Metagenomics	4000000	Canada	Female	21	No	Health	Good run
ERR719353	PRJEB8094	Metagenomics	4000000	Canada	Female	21	No	Health	Good run
ERR719354	PRJEB8094	Metagenomics	4000000	Canada	Female	21	No	Health	Good run
ERR719355	PRJEB8094	Metagenomics	4000000	Canada	Female	21	No	Health	Good run
ERR719356	PRJEB8094	Metagenomics	4000000	Canada	Female	21	No	Health	Good run
ERR719357	PRJEB8094	Metagenomics	4000000	Canada	Female	21	No	Health	Good run
ERR719358	PRJEB8094	Metagenomics	4000000	Canada	Female	21	No	Health	Good run
ERR719359	PRJEB8094	Metagenomics	4000000	Canada	Female	21	No	Health	Good run
ERR719360	PRJEB8094	Metagenomics	4000000	Canada	Female	21	No	Health	Good run
ERR719361	PRJEB8094	Metagenomics	901684	Canada	Female	21	No	Health	Good run
ERR719399	PRJEB8094	Metagenomics	4000000	Canada	Male	22	No	Health	Good run
ERR719400	PRJEB8094	Metagenomics	4000000	Canada	Male	22	No	Health	Good run
ERR719401	PRJEB8094	Metagenomics	4000000	Canada	Male	22	No	Health	Good run
ERR719402	PRJEB8094	Metagenomics	4000000	Canada	Male	22	No	Health	Good run
ERR719403	PRJEB8094	Metagenomics	4000000	Canada	Male	22	No	Health	Good run
ERR719404	PRJEB8094	Metagenomics	4000000	Canada	Male	22	No	Health	Good run
ERR719405	PRJEB8094	Metagenomics	4000000	Canada	Male	22	No	Health	Good run
ERR719406	PRJEB8094	Metagenomics	4000000	Canada	Male	22	No	Health	Good run
ERR719407	PRJEB8094	Metagenomics	4000000	Canada	Male	22	No	Health	Good run
ERR719408	PRJEB8094	Metagenomics	4000000	Canada	Male	22	No	Health	Good run
ERR719409	PRJEB8094	Metagenomics	4000000	Canada	Male	22	No	Health	Good run
ERR719410	PRJEB8094	Metagenomics	4000000	Canada	Male	22	No	Health	Good run
ERR719411	PRJEB8094	Metagenomics	4000000	Canada	Male	22	No	Health	Good run
ERR719412	PRJEB8094	Metagenomics	4000000	Canada	Male	22	No	Health	Good run
ERR719413	PRJEB8094	Metagenomics	4000000	Canada	Male	22	No	Health	Good run
ERR719414	PRJEB8094	Metagenomics	4000000	Canada	Male	22	No	Health	Good run
ERR719415	PRJEB8094	Metagenomics	4000000	Canada	Male	22	No	Health	Good run
ERR719416	PRJEB8094	Metagenomics	3584153	Canada	Male	22	No	Health	Good run
ERR719458	PRJEB8094	Metagenomics	4000000	Canada	Female	24	No	Health	Good run
ERR719459	PRJEB8094	Metagenomics	4000000	Canada	Female	24	No	Health	Good run
ERR719460	PRJEB8094	Metagenomics	4000000	Canada	Female	24	No	Health	Good run
ERR719461	PRJEB8094	Metagenomics	4000000	Canada	Female	24	No	Health	Good run
ERR719462	PRJEB8094	Metagenomics	4000000	Canada	Female	24	No	Health	Good run
ERR719463	PRJEB8094	Metagenomics	4000000	Canada	Female	24	No	Health	Good run
ERR719464	PRJEB8094	Metagenomics	4000000	Canada	Female	24	No	Health	Good run
ERR719465	PRJEB8094	Metagenomics	4000000	Canada	Female	24	No	Health	Good run
ERR719466	PRJEB8094	Metagenomics	4000000	Canada	Female	24	No	Health	Good run
ERR719467	PRJEB8094	Metagenomics	4000000	Canada	Female	24	No	Health	Good run
ERR719468	PRJEB8094	Metagenomics	4000000	Canada	Female	24	No	Health	Good run
ERR719469	PRJEB8094	Metagenomics	4000000	Canada	Female	24	No	Health	Good run
ERR719470	PRJEB8094	Metagenomics	4000000	Canada	Female	24	No	Health	Good run
ERR719471	PRJEB8094	Metagenomics	4000000	Canada	Female	24	No	Health	Good run
ERR719472	PRJEB8094	Metagenomics	4000000	Canada	Female	24	No	Health	Good run
ERR719473	PRJEB8094	Metagenomics	4000000	Canada	Female	24	No	Health	Good run
ERR719474	PRJEB8094	Metagenomics	4000000	Canada	Female	24	No	Health	Good run
ERR719475	PRJEB8094	Metagenomics	4000000	Canada	Female	24	No	Health	Good run
ERR719476	PRJEB8094	Metagenomics	4000000	Canada	Female	24	No	Health	Good run
ERR719515	PRJEB8094	Metagenomics	4000000	Canada	Male	26	No	Health	Good run
ERR719516	PRJEB8094	Metagenomics	4000000	Canada	Male	26	No	Health	Good run
ERR719517	PRJEB8094	Metagenomics	4000000	Canada	Male	26	No	Health	Good run
ERR719518	PRJEB8094	Metagenomics	4000000	Canada	Male	26	No	Health	Good run
ERR719519	PRJEB8094	Metagenomics	4000000	Canada	Male	26	No	Health	Good run
ERR719520	PRJEB8094	Metagenomics	4000000	Canada	Male	26	No	Health	Good run
ERR719521	PRJEB8094	Metagenomics	4000000	Canada	Male	26	No	Health	Good run
ERR719522	PRJEB8094	Metagenomics	4000000	Canada	Male	26	No	Health	Good run
ERR719523	PRJEB8094	Metagenomics	4000000	Canada	Male	26	No	Health	Good run
ERR719524	PRJEB8094	Metagenomics	4000000	Canada	Male	26	No	Health	Good run
ERR719525	PRJEB8094	Metagenomics	2961302	Canada	Male	26	No	Health	Good run
ERR719554	PRJEB8094	Metagenomics	4000000	Canada	Female	23	No	Health	Good run
ERR719555	PRJEB8094	Metagenomics	4000000	Canada	Female	23	No	Health	Good run
ERR719556	PRJEB8094	Metagenomics	4000000	Canada	Female	23	No	Health	Good run
ERR719557	PRJEB8094	Metagenomics	4000000	Canada	Female	23	No	Health	Good run
ERR719558	PRJEB8094	Metagenomics	4000000	Canada	Female	23	No	Health	Good run
ERR719559	PRJEB8094	Metagenomics	4000000	Canada	Female	23	No	Health	Good run
ERR719560	PRJEB8094	Metagenomics	4000000	Canada	Female	23	No	Health	Good run
ERR719561	PRJEB8094	Metagenomics	4000000	Canada	Female	23	No	Health	Good run
ERR719562	PRJEB8094	Metagenomics	4000000	Canada	Female	23	No	Health	Good run
ERR719563	PRJEB8094	Metagenomics	4000000	Canada	Female	23	No	Health	Good run
ERR719564	PRJEB8094	Metagenomics	4000000	Canada	Female	23	No	Health	Good run
ERR719565	PRJEB8094	Metagenomics	4000000	Canada	Female	23	No	Health	Good run
ERR719566	PRJEB8094	Metagenomics	4000000	Canada	Female	23	No	Health	Good run
ERR719567	PRJEB8094	Metagenomics	4000000	Canada	Female	23	No	Health	Good run
ERR719568	PRJEB8094	Metagenomics	4000000	Canada	Female	23	No	Health	Good run
ERR719569	PRJEB8094	Metagenomics	4000000	Canada	Female	23	No	Health	Good run
ERR719570	PRJEB8094	Metagenomics	215511	Canada	Female	23	No	Health	Good run
ERR719621	PRJEB8094	Metagenomics	4000000	Canada	Male	25	No	Health	Good run
ERR719622	PRJEB8094	Metagenomics	4000000	Canada	Male	25	No	Health	Good run
ERR719623	PRJEB8094	Metagenomics	4000000	Canada	Male	25	No	Health	Good run
ERR719624	PRJEB8094	Metagenomics	4000000	Canada	Male	25	No	Health	Good run
ERR719625	PRJEB8094	Metagenomics	4000000	Canada	Male	25	No	Health	Good run
ERR719626	PRJEB8094	Metagenomics	4000000	Canada	Male	25	No	Health	Good run
ERR719627	PRJEB8094	Metagenomics	4000000	Canada	Male	25	No	Health	Good run
ERR719628	PRJEB8094	Metagenomics	4000000	Canada	Male	25	No	Health	Good run
ERR719629	PRJEB8094	Metagenomics	4000000	Canada	Male	25	No	Health	Good run
ERR719630	PRJEB8094	Metagenomics	4000000	Canada	Male	25	No	Health	Good run
ERR719631	PRJEB8094	Metagenomics	4000000	Canada	Male	25	No	Health	Good run
ERR719632	PRJEB8094	Metagenomics	4000000	Canada	Male	25	No	Health	Good run
ERR719633	PRJEB8094	Metagenomics	4000000	Canada	Male	25	No	Health	Good run
ERR719634	PRJEB8094	Metagenomics	4000000	Canada	Male	25	No	Health	Good run
ERR719635	PRJEB8094	Metagenomics	4000000	Canada	Male	25	No	Health	Good run
ERR719636	PRJEB8094	Metagenomics	4000000	Canada	Male	25	No	Health	Good run
ERR719637	PRJEB8094	Metagenomics	4000000	Canada	Male	25	No	Health	Good run
ERR719638	PRJEB8094	Metagenomics	41750	Canada	Male	25	No	Health	Good run
ERR719671	PRJEB8094	Metagenomics	4000000	Canada	Male	29	No	Health	Good run
ERR719672	PRJEB8094	Metagenomics	4000000	Canada	Male	29	No	Health	Good run
ERR719673	PRJEB8094	Metagenomics	4000000	Canada	Male	29	No	Health	Good run
ERR719674	PRJEB8094	Metagenomics	4000000	Canada	Male	29	No	Health	Good run
ERR719675	PRJEB8094	Metagenomics	4000000	Canada	Male	29	No	Health	Good run
ERR719676	PRJEB8094	Metagenomics	4000000	Canada	Male	29	No	Health	Good run
ERR719677	PRJEB8094	Metagenomics	4000000	Canada	Male	29	No	Health	Good run
ERR719678	PRJEB8094	Metagenomics	4000000	Canada	Male	29	No	Health	Good run
ERR719679	PRJEB8094	Metagenomics	4000000	Canada	Male	29	No	Health	Good run
ERR719680	PRJEB8094	Metagenomics	4000000	Canada	Male	29	No	Health	Good run
ERR719681	PRJEB8094	Metagenomics	300355	Canada	Male	29	No	Health	Good run
ERR719694	PRJEB8094	Metagenomics	4000000	Canada	Female	22	No	Health	Good run
ERR719695	PRJEB8094	Metagenomics	4000000	Canada	Female	22	No	Health	Good run
ERR719696	PRJEB8094	Metagenomics	4000000	Canada	Female	22	No	Health	Good run
ERR719697	PRJEB8094	Metagenomics	4000000	Canada	Female	22	No	Health	Good run
ERR719698	PRJEB8094	Metagenomics	4000000	Canada	Female	22	No	Health	Good run
ERR719699	PRJEB8094	Metagenomics	4000000	Canada	Female	22	No	Health	Good run
ERR719700	PRJEB8094	Metagenomics	4000000	Canada	Female	22	No	Health	Good run
ERR719701	PRJEB8094	Metagenomics	4000000	Canada	Female	22	No	Health	Good run
ERR719702	PRJEB8094	Metagenomics	4000000	Canada	Female	22	No	Health	Good run
ERR719703	PRJEB8094	Metagenomics	4000000	Canada	Female	22	No	Health	Good run
ERR719704	PRJEB8094	Metagenomics	4000000	Canada	Female	22	No	Health	Good run
ERR719705	PRJEB8094	Metagenomics	4000000	Canada	Female	22	No	Health	Good run
ERR719706	PRJEB8094	Metagenomics	4000000	Canada	Female	22	No	Health	Good run
ERR719707	PRJEB8094	Metagenomics	1120664	Canada	Female	22	No	Health	Good run
ERR719741	PRJEB8094	Metagenomics	4000000	Canada	Female	31	No	Health	Good run
ERR719742	PRJEB8094	Metagenomics	4000000	Canada	Female	31	No	Health	Good run
ERR719743	PRJEB8094	Metagenomics	4000000	Canada	Female	31	No	Health	Good run
ERR719744	PRJEB8094	Metagenomics	4000000	Canada	Female	31	No	Health	Good run
ERR719745	PRJEB8094	Metagenomics	4000000	Canada	Female	31	No	Health	Good run
ERR719746	PRJEB8094	Metagenomics	4000000	Canada	Female	31	No	Health	Good run
ERR719747	PRJEB8094	Metagenomics	4000000	Canada	Female	31	No	Health	Good run
ERR719748	PRJEB8094	Metagenomics	4000000	Canada	Female	31	No	Health	Good run
ERR719749	PRJEB8094	Metagenomics	4000000	Canada	Female	31	No	Health	Good run
ERR719750	PRJEB8094	Metagenomics	4000000	Canada	Female	31	No	Health	Good run
ERR719751	PRJEB8094	Metagenomics	4000000	Canada	Female	31	No	Health	Good run
ERR719752	PRJEB8094	Metagenomics	4000000	Canada	Female	31	No	Health	Good run
ERR719753	PRJEB8094	Metagenomics	4000000	Canada	Female	31	No	Health	Good run
ERR719754	PRJEB8094	Metagenomics	4000000	Canada	Female	31	No	Health	Good run
ERR719755	PRJEB8094	Metagenomics	4000000	Canada	Female	31	No	Health	Good run
ERR719756	PRJEB8094	Metagenomics	4000000	Canada	Female	31	No	Health	Good run
ERR719757	PRJEB8094	Metagenomics	2556846	Canada	Female	31	No	Health	Good run
ERR719801	PRJEB8094	Metagenomics	4000000	Canada	Female	35	No	Health	Good run
ERR719802	PRJEB8094	Metagenomics	4000000	Canada	Female	35	No	Health	Good run
ERR719803	PRJEB8094	Metagenomics	4000000	Canada	Female	35	No	Health	Good run
ERR719804	PRJEB8094	Metagenomics	4000000	Canada	Female	35	No	Health	Good run
ERR719805	PRJEB8094	Metagenomics	4000000	Canada	Female	35	No	Health	Good run
ERR719806	PRJEB8094	Metagenomics	4000000	Canada	Female	35	No	Health	Good run
ERR719807	PRJEB8094	Metagenomics	4000000	Canada	Female	35	No	Health	Good run
ERR719808	PRJEB8094	Metagenomics	4000000	Canada	Female	35	No	Health	Good run
ERR719809	PRJEB8094	Metagenomics	4000000	Canada	Female	35	No	Health	Good run
ERR719810	PRJEB8094	Metagenomics	4000000	Canada	Female	35	No	Health	Good run
ERR719811	PRJEB8094	Metagenomics	4000000	Canada	Female	35	No	Health	Good run
ERR719812	PRJEB8094	Metagenomics	4000000	Canada	Female	35	No	Health	Good run
ERR719813	PRJEB8094	Metagenomics	2902733	Canada	Female	35	No	Health	Good run
ERR719848	PRJEB8094	Metagenomics	4000000	Canada	Female	24	No	Health	Good run
ERR719849	PRJEB8094	Metagenomics	4000000	Canada	Female	24	No	Health	Good run
ERR719850	PRJEB8094	Metagenomics	4000000	Canada	Female	24	No	Health	Good run
ERR719851	PRJEB8094	Metagenomics	4000000	Canada	Female	24	No	Health	Good run
ERR719852	PRJEB8094	Metagenomics	4000000	Canada	Female	24	No	Health	Good run
ERR719853	PRJEB8094	Metagenomics	4000000	Canada	Female	24	No	Health	Good run
ERR719854	PRJEB8094	Metagenomics	4000000	Canada	Female	24	No	Health	Good run
ERR719855	PRJEB8094	Metagenomics	4000000	Canada	Female	24	No	Health	Good run
ERR719856	PRJEB8094	Metagenomics	4000000	Canada	Female	24	No	Health	Good run
ERR719857	PRJEB8094	Metagenomics	4000000	Canada	Female	24	No	Health	Good run
ERR719858	PRJEB8094	Metagenomics	4000000	Canada	Female	24	No	Health	Good run
ERR719859	PRJEB8094	Metagenomics	4000000	Canada	Female	24	No	Health	Good run
ERR719860	PRJEB8094	Metagenomics	4000000	Canada	Female	24	No	Health	Good run
ERR719861	PRJEB8094	Metagenomics	4000000	Canada	Female	24	No	Health	Good run
ERR719862	PRJEB8094	Metagenomics	4000000	Canada	Female	24	No	Health	Good run
ERR719863	PRJEB8094	Metagenomics	4000000	Canada	Female	24	No	Health	Good run
ERR719864	PRJEB8094	Metagenomics	4000000	Canada	Female	24	No	Health	Good run
ERR719865	PRJEB8094	Metagenomics	4000000	Canada	Female	24	No	Health	Good run
ERR719866	PRJEB8094	Metagenomics	4000000	Canada	Female	24	No	Health	Good run
ERR719867	PRJEB8094	Metagenomics	1688527	Canada	Female	24	No	Health	Good run
ERR719868	PRJEB8094	Metagenomics	4000000	Canada	Female	24	No	Health	Good run
ERR719869	PRJEB8094	Metagenomics	4000000	Canada	Female	24	No	Health	Good run
ERR719870	PRJEB8094	Metagenomics	4000000	Canada	Female	24	No	Health	Good run
ERR719871	PRJEB8094	Metagenomics	4000000	Canada	Female	24	No	Health	Good run
ERR719872	PRJEB8094	Metagenomics	4000000	Canada	Female	24	No	Health	Good run
ERR719873	PRJEB8094	Metagenomics	4000000	Canada	Female	24	No	Health	Good run
ERR719874	PRJEB8094	Metagenomics	4000000	Canada	Female	24	No	Health	Good run
ERR719875	PRJEB8094	Metagenomics	4000000	Canada	Female	24	No	Health	Good run
ERR719876	PRJEB8094	Metagenomics	4000000	Canada	Female	24	No	Health	Good run
ERR719877	PRJEB8094	Metagenomics	4000000	Canada	Female	24	No	Health	Good run
ERR719878	PRJEB8094	Metagenomics	4000000	Canada	Female	24	No	Health	Good run
ERR719879	PRJEB8094	Metagenomics	4000000	Canada	Female	24	No	Health	Good run
ERR719880	PRJEB8094	Metagenomics	4000000	Canada	Female	24	No	Health	Good run
ERR719881	PRJEB8094	Metagenomics	1590638	Canada	Female	24	No	Health	Good run
ERR719882	PRJEB8094	Metagenomics	4000000	Canada	Female	24	No	Health	Good run
ERR719883	PRJEB8094	Metagenomics	4000000	Canada	Female	24	No	Health	Good run
ERR719884	PRJEB8094	Metagenomics	4000000	Canada	Female	24	No	Health	Good run
ERR719885	PRJEB8094	Metagenomics	4000000	Canada	Female	24	No	Health	Good run
ERR719886	PRJEB8094	Metagenomics	4000000	Canada	Female	24	No	Health	Good run
ERR719887	PRJEB8094	Metagenomics	4000000	Canada	Female	24	No	Health	Good run
ERR719888	PRJEB8094	Metagenomics	4000000	Canada	Female	24	No	Health	Good run
ERR719889	PRJEB8094	Metagenomics	4000000	Canada	Female	24	No	Health	Good run
ERR719890	PRJEB8094	Metagenomics	4000000	Canada	Female	24	No	Health	Good run
ERR719891	PRJEB8094	Metagenomics	4000000	Canada	Female	24	No	Health	Good run
ERR719892	PRJEB8094	Metagenomics	4000000	Canada	Female	24	No	Health	Good run
ERR719893	PRJEB8094	Metagenomics	4000000	Canada	Female	24	No	Health	Good run
ERR719894	PRJEB8094	Metagenomics	4000000	Canada	Female	24	No	Health	Good run
ERR719895	PRJEB8094	Metagenomics	4000000	Canada	Female	24	No	Health	Good run
ERR719896	PRJEB8094	Metagenomics	4000000	Canada	Female	24	No	Health	Good run
ERR719897	PRJEB8094	Metagenomics	4000000	Canada	Female	24	No	Health	Good run
ERR719898	PRJEB8094	Metagenomics	4000000	Canada	Female	24	No	Health	Good run
ERR719899	PRJEB8094	Metagenomics	4000000	Canada	Female	24	No	Health	Good run
ERR719900	PRJEB8094	Metagenomics	4000000	Canada	Female	24	No	Health	Good run
ERR719901	PRJEB8094	Metagenomics	2540689	Canada	Female	24	No	Health	Good run
ERR719902	PRJEB8094	Metagenomics	4000000	Canada	Female	23	No	Health	Good run
ERR719903	PRJEB8094	Metagenomics	4000000	Canada	Female	23	No	Health	Good run
ERR719904	PRJEB8094	Metagenomics	4000000	Canada	Female	23	No	Health	Good run
ERR719905	PRJEB8094	Metagenomics	4000000	Canada	Female	23	No	Health	Good run
ERR719906	PRJEB8094	Metagenomics	4000000	Canada	Female	23	No	Health	Good run
ERR719907	PRJEB8094	Metagenomics	4000000	Canada	Female	23	No	Health	Good run
ERR719908	PRJEB8094	Metagenomics	4000000	Canada	Female	23	No	Health	Good run
ERR719909	PRJEB8094	Metagenomics	4000000	Canada	Female	23	No	Health	Good run
ERR719910	PRJEB8094	Metagenomics	4000000	Canada	Female	23	No	Health	Good run
ERR719911	PRJEB8094	Metagenomics	4000000	Canada	Female	23	No	Health	Good run
ERR719912	PRJEB8094	Metagenomics	472054	Canada	Female	23	No	Health	Good run
ERR719913	PRJEB8094	Metagenomics	4000000	Canada	Female	23	No	Health	Good run
ERR719914	PRJEB8094	Metagenomics	4000000	Canada	Female	23	No	Health	Good run
ERR719915	PRJEB8094	Metagenomics	4000000	Canada	Female	23	No	Health	Good run
ERR719916	PRJEB8094	Metagenomics	4000000	Canada	Female	23	No	Health	Good run
ERR719917	PRJEB8094	Metagenomics	4000000	Canada	Female	23	No	Health	Good run
ERR719918	PRJEB8094	Metagenomics	4000000	Canada	Female	23	No	Health	Good run
ERR719919	PRJEB8094	Metagenomics	4000000	Canada	Female	23	No	Health	Good run
ERR719920	PRJEB8094	Metagenomics	4000000	Canada	Female	23	No	Health	Good run
ERR719921	PRJEB8094	Metagenomics	4000000	Canada	Female	23	No	Health	Good run
ERR719922	PRJEB8094	Metagenomics	4000000	Canada	Female	23	No	Health	Good run
ERR719923	PRJEB8094	Metagenomics	4000000	Canada	Female	23	No	Health	Good run
ERR719924	PRJEB8094	Metagenomics	4000000	Canada	Female	23	No	Health	Good run
ERR719925	PRJEB8094	Metagenomics	4000000	Canada	Female	23	No	Health	Good run
ERR719926	PRJEB8094	Metagenomics	4000000	Canada	Female	23	No	Health	Good run
ERR719927	PRJEB8094	Metagenomics	4000000	Canada	Female	23	No	Health	Good run
ERR719928	PRJEB8094	Metagenomics	88504	Canada	Female	23	No	Health	Good run
ERR719929	PRJEB8094	Metagenomics	4000000	Canada	Female	23	No	Health	Good run
ERR719930	PRJEB8094	Metagenomics	4000000	Canada	Female	23	No	Health	Good run
ERR719931	PRJEB8094	Metagenomics	4000000	Canada	Female	23	No	Health	Good run
ERR719932	PRJEB8094	Metagenomics	4000000	Canada	Female	23	No	Health	Good run
ERR719933	PRJEB8094	Metagenomics	4000000	Canada	Female	23	No	Health	Good run
ERR719934	PRJEB8094	Metagenomics	4000000	Canada	Female	23	No	Health	Good run
ERR719935	PRJEB8094	Metagenomics	4000000	Canada	Female	23	No	Health	Good run
ERR719936	PRJEB8094	Metagenomics	4000000	Canada	Female	23	No	Health	Good run
ERR719937	PRJEB8094	Metagenomics	4000000	Canada	Female	23	No	Health	Good run
ERR719938	PRJEB8094	Metagenomics	4000000	Canada	Female	23	No	Health	Good run
ERR719939	PRJEB8094	Metagenomics	4000000	Canada	Female	23	No	Health	Good run
ERR719940	PRJEB8094	Metagenomics	4000000	Canada	Female	23	No	Health	Good run
ERR719941	PRJEB8094	Metagenomics	4000000	Canada	Female	23	No	Health	Good run
ERR719942	PRJEB8094	Metagenomics	4000000	Canada	Female	23	No	Health	Good run
ERR719943	PRJEB8094	Metagenomics	964679	Canada	Female	23	No	Health	Good run
ERR719944	PRJEB8094	Metagenomics	4000000	Canada	Male	31	No	Health	Good run
ERR719945	PRJEB8094	Metagenomics	4000000	Canada	Male	31	No	Health	Good run
ERR719946	PRJEB8094	Metagenomics	4000000	Canada	Male	31	No	Health	Good run
ERR719947	PRJEB8094	Metagenomics	4000000	Canada	Male	31	No	Health	Good run
ERR719948	PRJEB8094	Metagenomics	4000000	Canada	Male	31	No	Health	Good run
ERR719949	PRJEB8094	Metagenomics	4000000	Canada	Male	31	No	Health	Good run
ERR719950	PRJEB8094	Metagenomics	4000000	Canada	Male	31	No	Health	Good run
ERR719951	PRJEB8094	Metagenomics	4000000	Canada	Male	31	No	Health	Good run
ERR719952	PRJEB8094	Metagenomics	4000000	Canada	Male	31	No	Health	Good run
ERR719953	PRJEB8094	Metagenomics	4000000	Canada	Male	31	No	Health	Good run
ERR719954	PRJEB8094	Metagenomics	4000000	Canada	Male	31	No	Health	Good run
ERR719955	PRJEB8094	Metagenomics	4000000	Canada	Male	31	No	Health	Good run
ERR719956	PRJEB8094	Metagenomics	4000000	Canada	Male	31	No	Health	Good run
ERR719957	PRJEB8094	Metagenomics	4000000	Canada	Male	31	No	Health	Good run
ERR719958	PRJEB8094	Metagenomics	4000000	Canada	Male	31	No	Health	Good run
ERR719959	PRJEB8094	Metagenomics	4000000	Canada	Male	31	No	Health	Good run
ERR719960	PRJEB8094	Metagenomics	4000000	Canada	Male	31	No	Health	Good run
ERR719961	PRJEB8094	Metagenomics	4000000	Canada	Male	31	No	Health	Good run
ERR719962	PRJEB8094	Metagenomics	4000000	Canada	Male	31	No	Health	Good run
ERR719963	PRJEB8094	Metagenomics	4000000	Canada	Male	31	No	Health	Good run
ERR719964	PRJEB8094	Metagenomics	4000000	Canada	Male	31	No	Health	Good run
ERR719965	PRJEB8094	Metagenomics	4000000	Canada	Male	31	No	Health	Good run
ERR719966	PRJEB8094	Metagenomics	4000000	Canada	Male	31	No	Health	Good run
ERR719967	PRJEB8094	Metagenomics	4000000	Canada	Male	31	No	Health	Good run
ERR719968	PRJEB8094	Metagenomics	4000000	Canada	Male	31	No	Health	Good run
ERR719969	PRJEB8094	Metagenomics	2304984	Canada	Male	31	No	Health	Good run
ERR719982	PRJEB8094	Metagenomics	4000000	Canada	Male	32	No	Health	Good run
ERR719983	PRJEB8094	Metagenomics	4000000	Canada	Male	32	No	Health	Good run
ERR719984	PRJEB8094	Metagenomics	4000000	Canada	Male	32	No	Health	Good run
ERR719985	PRJEB8094	Metagenomics	4000000	Canada	Male	32	No	Health	Good run
ERR719986	PRJEB8094	Metagenomics	4000000	Canada	Male	32	No	Health	Good run
ERR719987	PRJEB8094	Metagenomics	4000000	Canada	Male	32	No	Health	Good run
ERR719988	PRJEB8094	Metagenomics	4000000	Canada	Male	32	No	Health	Good run
ERR719989	PRJEB8094	Metagenomics	4000000	Canada	Male	32	No	Health	Good run
ERR719990	PRJEB8094	Metagenomics	4000000	Canada	Male	32	No	Health	Good run
ERR719991	PRJEB8094	Metagenomics	4000000	Canada	Male	32	No	Health	Good run
ERR719992	PRJEB8094	Metagenomics	4000000	Canada	Male	32	No	Health	Good run
ERR719993	PRJEB8094	Metagenomics	4000000	Canada	Male	32	No	Health	Good run
ERR719994	PRJEB8094	Metagenomics	4000000	Canada	Male	32	No	Health	Good run
ERR719995	PRJEB8094	Metagenomics	4000000	Canada	Male	32	No	Health	Good run
ERR719996	PRJEB8094	Metagenomics	4000000	Canada	Male	32	No	Health	Good run
ERR719997	PRJEB8094	Metagenomics	4000000	Canada	Male	32	No	Health	Good run
ERR719998	PRJEB8094	Metagenomics	4000000	Canada	Male	32	No	Health	Good run
ERR719999	PRJEB8094	Metagenomics	4000000	Canada	Male	32	No	Health	Good run
ERR720000	PRJEB8094	Metagenomics	4000000	Canada	Male	32	No	Health	Good run
ERR720001	PRJEB8094	Metagenomics	4000000	Canada	Male	32	No	Health	Good run
ERR720002	PRJEB8094	Metagenomics	4000000	Canada	Male	32	No	Health	Good run
ERR720003	PRJEB8094	Metagenomics	4000000	Canada	Male	32	No	Health	Good run
ERR720004	PRJEB8094	Metagenomics	1901899	Canada	Male	32	No	Health	Good run
ERR720005	PRJEB8094	Metagenomics	4000000	Canada	Male	32	No	Health	Good run
ERR720006	PRJEB8094	Metagenomics	4000000	Canada	Male	32	No	Health	Good run
ERR720007	PRJEB8094	Metagenomics	4000000	Canada	Male	32	No	Health	Good run
ERR720008	PRJEB8094	Metagenomics	4000000	Canada	Male	32	No	Health	Good run
ERR720009	PRJEB8094	Metagenomics	4000000	Canada	Male	32	No	Health	Good run
ERR720010	PRJEB8094	Metagenomics	4000000	Canada	Male	32	No	Health	Good run
ERR720011	PRJEB8094	Metagenomics	4000000	Canada	Male	32	No	Health	Good run
ERR720012	PRJEB8094	Metagenomics	4000000	Canada	Male	32	No	Health	Good run
ERR720013	PRJEB8094	Metagenomics	4000000	Canada	Male	32	No	Health	Good run
ERR720014	PRJEB8094	Metagenomics	4000000	Canada	Male	32	No	Health	Good run
ERR720015	PRJEB8094	Metagenomics	4000000	Canada	Male	32	No	Health	Good run
ERR720016	PRJEB8094	Metagenomics	4000000	Canada	Male	32	No	Health	Good run
ERR720017	PRJEB8094	Metagenomics	4000000	Canada	Male	32	No	Health	Good run
ERR720018	PRJEB8094	Metagenomics	4000000	Canada	Male	32	No	Health	Good run
ERR720019	PRJEB8094	Metagenomics	4000000	Canada	Male	32	No	Health	Good run
ERR720020	PRJEB8094	Metagenomics	4000000	Canada	Male	32	No	Health	Good run
ERR720021	PRJEB8094	Metagenomics	4000000	Canada	Male	32	No	Health	Good run
ERR720022	PRJEB8094	Metagenomics	4000000	Canada	Male	32	No	Health	Good run
ERR720023	PRJEB8094	Metagenomics	464328	Canada	Male	32	No	Health	Good run
ERR720024	PRJEB8094	Metagenomics	4000000	Canada	Male	32	No	Health	Good run
ERR720025	PRJEB8094	Metagenomics	4000000	Canada	Male	32	No	Health	Good run
ERR720026	PRJEB8094	Metagenomics	4000000	Canada	Male	32	No	Health	Good run
ERR720027	PRJEB8094	Metagenomics	4000000	Canada	Male	32	No	Health	Good run
ERR720028	PRJEB8094	Metagenomics	4000000	Canada	Male	32	No	Health	Good run
ERR720029	PRJEB8094	Metagenomics	4000000	Canada	Male	32	No	Health	Good run
ERR720030	PRJEB8094	Metagenomics	4000000	Canada	Male	32	No	Health	Good run
ERR720031	PRJEB8094	Metagenomics	4000000	Canada	Male	32	No	Health	Good run
ERR720032	PRJEB8094	Metagenomics	4000000	Canada	Male	32	No	Health	Good run
ERR720033	PRJEB8094	Metagenomics	4000000	Canada	Male	32	No	Health	Good run
ERR720034	PRJEB8094	Metagenomics	4000000	Canada	Male	32	No	Health	Good run
ERR720035	PRJEB8094	Metagenomics	4000000	Canada	Male	32	No	Health	Good run
ERR720036	PRJEB8094	Metagenomics	4000000	Canada	Male	32	No	Health	Good run
ERR720037	PRJEB8094	Metagenomics	4000000	Canada	Male	32	No	Health	Good run
ERR720038	PRJEB8094	Metagenomics	4000000	Canada	Male	32	No	Health	Good run
ERR720039	PRJEB8094	Metagenomics	4000000	Canada	Male	32	No	Health	Good run
ERR720040	PRJEB8094	Metagenomics	4000000	Canada	Male	32	No	Health	Good run
ERR720041	PRJEB8094	Metagenomics	4000000	Canada	Male	32	No	Health	Good run
ERR720042	PRJEB8094	Metagenomics	4000000	Canada	Male	32	No	Health	Good run
ERR720043	PRJEB8094	Metagenomics	3084277	Canada	Male	32	No	Health	Good run
ERR720044	PRJEB8094	Metagenomics	4000000	Canada	Female	26	No	Health	Good run
ERR720045	PRJEB8094	Metagenomics	4000000	Canada	Female	26	No	Health	Good run
ERR720046	PRJEB8094	Metagenomics	4000000	Canada	Female	26	No	Health	Good run
ERR720047	PRJEB8094	Metagenomics	4000000	Canada	Female	26	No	Health	Good run
ERR720048	PRJEB8094	Metagenomics	4000000	Canada	Female	26	No	Health	Good run
ERR720049	PRJEB8094	Metagenomics	4000000	Canada	Female	26	No	Health	Good run
ERR720050	PRJEB8094	Metagenomics	4000000	Canada	Female	26	No	Health	Good run
ERR720051	PRJEB8094	Metagenomics	4000000	Canada	Female	26	No	Health	Good run
ERR720052	PRJEB8094	Metagenomics	4000000	Canada	Female	26	No	Health	Good run
ERR720053	PRJEB8094	Metagenomics	4000000	Canada	Female	26	No	Health	Good run
ERR720054	PRJEB8094	Metagenomics	4000000	Canada	Female	26	No	Health	Good run
ERR720055	PRJEB8094	Metagenomics	4000000	Canada	Female	26	No	Health	Good run
ERR720056	PRJEB8094	Metagenomics	3070342	Canada	Female	26	No	Health	Good run
ERR720077	PRJEB8094	Metagenomics	4000000	Canada	Male	30	No	Health	Good run
ERR720078	PRJEB8094	Metagenomics	4000000	Canada	Male	30	No	Health	Good run
ERR720079	PRJEB8094	Metagenomics	4000000	Canada	Male	30	No	Health	Good run
ERR720080	PRJEB8094	Metagenomics	4000000	Canada	Male	30	No	Health	Good run
ERR720081	PRJEB8094	Metagenomics	4000000	Canada	Male	30	No	Health	Good run
ERR720082	PRJEB8094	Metagenomics	4000000	Canada	Male	30	No	Health	Good run
ERR720083	PRJEB8094	Metagenomics	4000000	Canada	Male	30	No	Health	Good run
ERR720084	PRJEB8094	Metagenomics	4000000	Canada	Male	30	No	Health	Good run
ERR720085	PRJEB8094	Metagenomics	4000000	Canada	Male	30	No	Health	Good run
ERR720086	PRJEB8094	Metagenomics	4000000	Canada	Male	30	No	Health	Good run
ERR720087	PRJEB8094	Metagenomics	4000000	Canada	Male	30	No	Health	Good run
ERR720088	PRJEB8094	Metagenomics	4000000	Canada	Male	30	No	Health	Good run
ERR720089	PRJEB8094	Metagenomics	4000000	Canada	Male	30	No	Health	Good run
ERR720090	PRJEB8094	Metagenomics	4000000	Canada	Male	30	No	Health	Good run
ERR720091	PRJEB8094	Metagenomics	4000000	Canada	Male	30	No	Health	Good run
ERR720092	PRJEB8094	Metagenomics	4000000	Canada	Male	30	No	Health	Good run
ERR720093	PRJEB8094	Metagenomics	4000000	Canada	Male	30	No	Health	Good run
ERR720094	PRJEB8094	Metagenomics	4000000	Canada	Male	30	No	Health	Good run
ERR720095	PRJEB8094	Metagenomics	4000000	Canada	Male	30	No	Health	Good run
ERR720096	PRJEB8094	Metagenomics	3445208	Canada	Male	30	No	Health	Good run
ERR720120	PRJEB8094	Metagenomics	4000000	Canada	Male	22	No	Health	Good run
ERR720121	PRJEB8094	Metagenomics	4000000	Canada	Male	22	No	Health	Good run
ERR720122	PRJEB8094	Metagenomics	4000000	Canada	Male	22	No	Health	Good run
ERR720123	PRJEB8094	Metagenomics	4000000	Canada	Male	22	No	Health	Good run
ERR720124	PRJEB8094	Metagenomics	4000000	Canada	Male	22	No	Health	Good run
ERR720125	PRJEB8094	Metagenomics	4000000	Canada	Male	22	No	Health	Good run
ERR720126	PRJEB8094	Metagenomics	4000000	Canada	Male	22	No	Health	Good run
ERR720127	PRJEB8094	Metagenomics	4000000	Canada	Male	22	No	Health	Good run
ERR720128	PRJEB8094	Metagenomics	4000000	Canada	Male	22	No	Health	Good run
ERR720129	PRJEB8094	Metagenomics	4000000	Canada	Male	22	No	Health	Good run
ERR720130	PRJEB8094	Metagenomics	4000000	Canada	Male	22	No	Health	Good run
ERR720131	PRJEB8094	Metagenomics	4000000	Canada	Male	22	No	Health	Good run
ERR720132	PRJEB8094	Metagenomics	2416517	Canada	Male	22	No	Health	Good run
ERR720148	PRJEB8094	Metagenomics	4000000	Canada	Female	21	No	Health	Good run
ERR720149	PRJEB8094	Metagenomics	4000000	Canada	Female	21	No	Health	Good run
ERR720150	PRJEB8094	Metagenomics	4000000	Canada	Female	21	No	Health	Good run
ERR720151	PRJEB8094	Metagenomics	4000000	Canada	Female	21	No	Health	Good run
ERR720152	PRJEB8094	Metagenomics	4000000	Canada	Female	21	No	Health	Good run
ERR720153	PRJEB8094	Metagenomics	4000000	Canada	Female	21	No	Health	Good run
ERR720154	PRJEB8094	Metagenomics	4000000	Canada	Female	21	No	Health	Good run
ERR720155	PRJEB8094	Metagenomics	4000000	Canada	Female	21	No	Health	Good run
ERR720156	PRJEB8094	Metagenomics	4000000	Canada	Female	21	No	Health	Good run
ERR720157	PRJEB8094	Metagenomics	4000000	Canada	Female	21	No	Health	Good run
ERR720158	PRJEB8094	Metagenomics	4000000	Canada	Female	21	No	Health	Good run
ERR720159	PRJEB8094	Metagenomics	4000000	Canada	Female	21	No	Health	Good run
ERR720160	PRJEB8094	Metagenomics	4000000	Canada	Female	21	No	Health	Good run
ERR720161	PRJEB8094	Metagenomics	4000000	Canada	Female	21	No	Health	Good run
ERR720162	PRJEB8094	Metagenomics	1731814	Canada	Female	21	No	Health	Good run
ERR720163	PRJEB8094	Metagenomics	4000000	Canada	Female	21	No	Health	Good run
ERR720164	PRJEB8094	Metagenomics	4000000	Canada	Female	21	No	Health	Good run
ERR720165	PRJEB8094	Metagenomics	4000000	Canada	Female	21	No	Health	Good run
ERR720166	PRJEB8094	Metagenomics	4000000	Canada	Female	21	No	Health	Good run
ERR720167	PRJEB8094	Metagenomics	4000000	Canada	Female	21	No	Health	Good run
ERR720168	PRJEB8094	Metagenomics	4000000	Canada	Female	21	No	Health	Good run
ERR720169	PRJEB8094	Metagenomics	4000000	Canada	Female	21	No	Health	Good run
ERR720170	PRJEB8094	Metagenomics	4000000	Canada	Female	21	No	Health	Good run
ERR720171	PRJEB8094	Metagenomics	4000000	Canada	Female	21	No	Health	Good run
ERR720172	PRJEB8094	Metagenomics	4000000	Canada	Female	21	No	Health	Good run
ERR720173	PRJEB8094	Metagenomics	4000000	Canada	Female	21	No	Health	Good run
ERR720174	PRJEB8094	Metagenomics	4000000	Canada	Female	21	No	Health	Good run
ERR720175	PRJEB8094	Metagenomics	4000000	Canada	Female	21	No	Health	Good run
ERR720176	PRJEB8094	Metagenomics	4000000	Canada	Female	21	No	Health	Good run
ERR720177	PRJEB8094	Metagenomics	4000000	Canada	Female	21	No	Health	Good run
ERR720178	PRJEB8094	Metagenomics	4000000	Canada	Female	21	No	Health	Good run
ERR720179	PRJEB8094	Metagenomics	85127	Canada	Female	21	No	Health	Good run
ERR720180	PRJEB8094	Metagenomics	4000000	Canada	Female	23	No	Health	Good run
ERR720181	PRJEB8094	Metagenomics	4000000	Canada	Female	23	No	Health	Good run
ERR720182	PRJEB8094	Metagenomics	4000000	Canada	Female	23	No	Health	Good run
ERR720183	PRJEB8094	Metagenomics	4000000	Canada	Female	23	No	Health	Good run
ERR720184	PRJEB8094	Metagenomics	4000000	Canada	Female	23	No	Health	Good run
ERR720185	PRJEB8094	Metagenomics	4000000	Canada	Female	23	No	Health	Good run
ERR720186	PRJEB8094	Metagenomics	4000000	Canada	Female	23	No	Health	Good run
ERR720187	PRJEB8094	Metagenomics	4000000	Canada	Female	23	No	Health	Good run
ERR720188	PRJEB8094	Metagenomics	4000000	Canada	Female	23	No	Health	Good run
ERR720189	PRJEB8094	Metagenomics	4000000	Canada	Female	23	No	Health	Good run
ERR720190	PRJEB8094	Metagenomics	3091510	Canada	Female	23	No	Health	Good run
ERR720191	PRJEB8094	Metagenomics	4000000	Canada	Female	23	No	Health	Good run
ERR720192	PRJEB8094	Metagenomics	4000000	Canada	Female	23	No	Health	Good run
ERR720193	PRJEB8094	Metagenomics	4000000	Canada	Female	23	No	Health	Good run
ERR720194	PRJEB8094	Metagenomics	4000000	Canada	Female	23	No	Health	Good run
ERR720195	PRJEB8094	Metagenomics	4000000	Canada	Female	23	No	Health	Good run
ERR720196	PRJEB8094	Metagenomics	4000000	Canada	Female	23	No	Health	Good run
ERR720197	PRJEB8094	Metagenomics	4000000	Canada	Female	23	No	Health	Good run
ERR720198	PRJEB8094	Metagenomics	4000000	Canada	Female	23	No	Health	Good run
ERR720199	PRJEB8094	Metagenomics	4000000	Canada	Female	23	No	Health	Good run
ERR720200	PRJEB8094	Metagenomics	4000000	Canada	Female	23	No	Health	Good run
ERR720201	PRJEB8094	Metagenomics	1541012	Canada	Female	23	No	Health	Good run
ERR720202	PRJEB8094	Metagenomics	4000000	Canada	Male	25	No	Health	Good run
ERR720203	PRJEB8094	Metagenomics	4000000	Canada	Male	25	No	Health	Good run
ERR720204	PRJEB8094	Metagenomics	4000000	Canada	Male	25	No	Health	Good run
ERR720205	PRJEB8094	Metagenomics	4000000	Canada	Male	25	No	Health	Good run
ERR720206	PRJEB8094	Metagenomics	4000000	Canada	Male	25	No	Health	Good run
ERR720207	PRJEB8094	Metagenomics	4000000	Canada	Male	25	No	Health	Good run
ERR720208	PRJEB8094	Metagenomics	4000000	Canada	Male	25	No	Health	Good run
ERR720209	PRJEB8094	Metagenomics	4000000	Canada	Male	25	No	Health	Good run
ERR720210	PRJEB8094	Metagenomics	4000000	Canada	Male	25	No	Health	Good run
ERR720211	PRJEB8094	Metagenomics	4000000	Canada	Male	25	No	Health	Good run
ERR720212	PRJEB8094	Metagenomics	3326890	Canada	Male	25	No	Health	Good run
SRR1927149	PRJNA278393	Metagenomics	14834811	United Republic of Tanzania	Female	43	No	Health	Good run
SRR1929408	PRJNA278393	Metagenomics	31843136	United Republic of Tanzania	Female	40	No	Health	Good run
SRR1929484	PRJNA278393	Metagenomics	8271548	United Republic of Tanzania	Female	29	No	Health	Good run
SRR1929485	PRJNA278393	Metagenomics	4744817	United Republic of Tanzania	Female	8	No	Health	Good run
SRR1929563	PRJNA278393	Metagenomics	14081791	United Republic of Tanzania	Male	34	No	Health	Good run
SRR1929574	PRJNA278393	Metagenomics	10431372	United Republic of Tanzania	Male	16	No	Health	Good run
SRR1930121	PRJNA278393	Metagenomics	35645325	United Republic of Tanzania	Male	30	No	Health	Good run
SRR1930123	PRJNA278393	Metagenomics	38920714	United Republic of Tanzania	Male	23	No	Health	Good run
SRR1930128	PRJNA278393	Metagenomics	15333733	United Republic of Tanzania	Male	17	No	Health	Good run
SRR1930132	PRJNA278393	Metagenomics	4866860	United Republic of Tanzania	Male	15	No	Health	Good run
SRR1930133	PRJNA278393	Metagenomics	4913103	United Republic of Tanzania	Male	37	No	Health	Good run
SRR1930134	PRJNA278393	Metagenomics	11313742	United Republic of Tanzania	Male	13	No	Health	Good run
SRR1930136	PRJNA278393	Metagenomics	13390711	United Republic of Tanzania	Male	43	No	Health	Good run
SRR1930138	PRJNA278393	Metagenomics	4929987	United Republic of Tanzania	Male	38	No	Health	Good run
SRR1930140	PRJNA278393	Metagenomics	8449886	United Republic of Tanzania	Male	24	No	Health	Good run
SRR1930141	PRJNA278393	Metagenomics	32369669	United Republic of Tanzania	Male	65	No	Health	Good run
SRR1930142	PRJNA278393	Metagenomics	5271272	United Republic of Tanzania	Male	40	No	Health	Good run
SRR1930143	PRJNA278393	Metagenomics	6603974	United Republic of Tanzania	Male	48	No	Health	Good run
SRR1930144	PRJNA278393	Metagenomics	5055719	United Republic of Tanzania	Female	29	No	Health	Good run
SRR1930145	PRJNA278393	Metagenomics	16695141	United Republic of Tanzania	Male	22	No	Health	Good run
SRR1930149	PRJNA278393	Metagenomics	4105469	United Republic of Tanzania	Male	24	No	Health	Good run
SRR1930176	PRJNA278393	Metagenomics	5243950	United Republic of Tanzania	Female	70	No	Health	Good run
SRR1930177	PRJNA278393	Metagenomics	5537392	United Republic of Tanzania	Male	30	No	Health	Good run
SRR1930179	PRJNA278393	Metagenomics	5247168	United Republic of Tanzania	Female	38	No	Health	Good run
SRR1930187	PRJNA278393	Metagenomics	4041601	United Republic of Tanzania	Female	20	No	Health	Good run
SRR1930244	PRJNA278393	Metagenomics	8006701	United Republic of Tanzania	Female	47	No	Health	Good run
SRR1930247	PRJNA278393	Metagenomics	1940463	Italy	Male	38	No	Health	Good run
SRR1930248	PRJNA278393	Metagenomics	4831072	Italy	Female	40	No	Health	Good run
SRR1930250	PRJNA278393	Metagenomics	1870124	Italy	Female	21	No	Health	Good run
SRR1930251	PRJNA278393	Metagenomics	2404767	Italy	Female	30	No	Health	Good run
SRR1930253	PRJNA278393	Metagenomics	9974264	Italy	Female	34	No	Health	Good run
SRR1930255	PRJNA278393	Metagenomics	7186750	Italy	Female	29	No	Health	Good run
SRR1930777	PRJNA278393	Metagenomics	3135074	Italy	Male	27	No	Health	Good run
SRR1931170	PRJNA278393	Metagenomics	16744111	Italy	Male	30	No	Health	Good run
SRR1931173	PRJNA278393	Metagenomics	23917309	Italy	Female	32	No	Health	Good run
SRR1931177	PRJNA278393	Metagenomics	3230706	Italy	Female	25	No	Health	Good run
SRR1931178	PRJNA278393	Metagenomics	3801021	Italy	Male	34	No	Health	Good run
SRR341616	PRJNA422434	metagenomics	14780645	China	Female	31	No	Health	Good run
SRR341617	PRJNA422434	metagenomics	12810108	China	Female	34	No	Health	Good run
SRR341618	PRJNA422434	metagenomics	16237015	China	Female	44	No	Health	Good run
SRR341619	PRJNA422434	metagenomics	13216943	China	Female	27	No	Health	Good run
SRR341620	PRJNA422434	metagenomics	15798707	China	Female	39	No	Health	Good run
SRR341621	PRJNA422434	metagenomics	13985762	China	Female	27	No	Health	Good run
SRR341622	PRJNA422434	metagenomics	14624429	China	Female	35	No	Health	Good run
SRR341623	PRJNA422434	metagenomics	14926107	China	Female	25	No	Health	Good run
SRR341626	PRJNA422434	metagenomics	13295066	China	Male	23	No	Health	Good run
SRR341627	PRJNA422434	metagenomics	14109925	China	Male	42	No	Health	Good run
SRR341628	PRJNA422434	metagenomics	14944402	China	Male	22	No	Health	Good run
SRR341629	PRJNA422434	metagenomics	14682375	China	Male	24	No	Health	Good run
SRR341630	PRJNA422434	metagenomics	14180143	China	Male	23	No	Health	Good run
SRR341631	PRJNA422434	metagenomics	14602534	China	Male	23	No	Health	Good run
SRR341632	PRJNA422434	metagenomics	30502951	China	Male	23	No	Health	Good run
SRR341633	PRJNA422434	metagenomics	30581764	China	Male	38	No	Health	Good run
SRR341634	PRJNA422434	metagenomics	15758241	China	Male	19	No	Health	Good run
SRR341635	PRJNA422434	metagenomics	12270998	China	Female	45	No	Health	Good run
SRR341636	PRJNA422434	metagenomics	15791284	China	Female	51	No	Health	Good run
SRR341637	PRJNA422434	metagenomics	12213728	China	Female	33	No	Health	Good run
SRR341638	PRJNA422434	metagenomics	12981728	China	Female	35	No	Health	Good run
SRR341639	PRJNA422434	metagenomics	16620780	China	Female	32	No	Health	Good run
SRR341640	PRJNA422434	metagenomics	16394422	China	Female	26	No	Health	Good run
SRR341641	PRJNA422434	metagenomics	13510124	China	Female	30	No	Health	Good run
SRR341642	PRJNA422434	metagenomics	14745963	China	Female	41	No	Health	Good run
SRR341643	PRJNA422434	metagenomics	20111772	China	Female	42	No	Health	Good run
SRR341644	PRJNA422434	metagenomics	15893868	China	Male	32	No	Health	Good run
SRR341645	PRJNA422434	metagenomics	15150248	China	Male	72	No	Health	Good run
SRR341646	PRJNA422434	metagenomics	19526380	China	Male	54	No	Health	Good run
SRR341647	PRJNA422434	metagenomics	14641196	China	Male	32	No	Health	Good run
SRR341648	PRJNA422434	metagenomics	14751555	China	Male	42	No	Health	Good run
SRR341649	PRJNA422434	metagenomics	21941568	China	Male	43	No	Health	Good run
SRR341650	PRJNA422434	metagenomics	20787970	China	Male	23	No	Health	Good run
SRR341651	PRJNA422434	metagenomics	14349761	China	Male	46	No	Health	Good run
SRR341652	PRJNA422434	metagenomics	17550018	China	Male	52	No	Health	Good run
SRR341653	PRJNA422434	metagenomics	17147691	China	Male	14	No	Health	Good run
SRR341690	PRJNA422434	metagenomics	16625807	China	Female	26	No	Health	Good run
SRR341691	PRJNA422434	metagenomics	14971272	China	Female	27	No	Health	Good run
SRR341692	PRJNA422434	metagenomics	15376462	China	Female	32	No	Health	Good run
SRR341695	PRJNA422434	metagenomics	18507963	China	Male	24	No	Health	Good run
SRR341696	PRJNA422434	metagenomics	19126377	China	Male	24	No	Health	Good run
SRR341697	PRJNA422434	metagenomics	16017077	China	Male	22	No	Health	Good run
SRR341698	PRJNA422434	metagenomics	17258016	China	Male	23	No	Health	Good run
SRR341699	PRJNA422434	metagenomics	18117840	China	Male	25	No	Health	Good run
SRR341700	PRJNA422434	metagenomics	14623830	China	Male	29	No	Health	Good run
SRR341701	PRJNA422434	metagenomics	15873863	China	Male	23	No	Health	Good run
SRR341702	PRJNA422434	metagenomics	17456205	China	Male	24	No	Health	Good run
SRR341703	PRJNA422434	metagenomics	17702323	China	Male	22	No	Health	Good run
SRR341704	PRJNA422434	metagenomics	17284789	China	Male	21	No	Health	Good run
SRR341705	PRJNA422434	metagenomics	17078588	China	Male	25	No	Health	Good run
SRR341706	PRJNA422434	metagenomics	16040688	China	Male	33	No	Health	Good run
SRR341707	PRJNA422434	metagenomics	18907487	China	Male	39	No	Health	Good run
SRR341708	PRJNA422434	metagenomics	17565580	China	Female	32	No	Health	Good run
SRR341709	PRJNA422434	metagenomics	17043908	China	Female	30	No	Health	Good run
SRR341710	PRJNA422434	metagenomics	16529490	China	Female	40	No	Health	Good run
SRR341711	PRJNA422434	metagenomics	15744451	China	Female	38	No	Health	Good run
SRR341712	PRJNA422434	metagenomics	14770126	China	Male	48	No	Health	Good run
SRR341713	PRJNA422434	metagenomics	18389317	China	Male	68	No	Health	Good run
SRR341714	PRJNA422434	metagenomics	13475238	China	Male	46	No	Health	Good run
SRR341715	PRJNA422434	metagenomics	16247605	China	Male	33	No	Health	Good run
SRR341716	PRJNA422434	metagenomics	16403764	China	Male	30	No	Health	Good run
SRR341717	PRJNA422434	metagenomics	16062696	China	Male	41	No	Health	Good run
SRR341718	PRJNA422434	metagenomics	11985011	China	Male	32	No	Health	Good run
SRR341719	PRJNA422434	metagenomics	11889902	China	Male	37	No	Health	Good run
SRR341720	PRJNA422434	metagenomics	17659797	China	Male	39	No	Health	Good run
SRR341721	PRJNA422434	metagenomics	11650621	China	Male	26	No	Health	Good run
SRR341722	PRJNA422434	metagenomics	18113476	China	Male	24	No	Health	Good run
SRR341723	PRJNA422434	metagenomics	11857505	China	Male	28	No	Health	Good run
SRR341724	PRJNA422434	metagenomics	16861449	China	Male	38	No	Health	Good run
SRR341725	PRJNA422434	metagenomics	12739564	China	Male	47	No	Health	Good run
SRR413575	PRJNA422434	metagenomics	18036999	China	Male	52	No	Health	Good run
SRR413576	PRJNA422434	metagenomics	18351868	China	Male	53	No	Health	Good run
SRR413577	PRJNA422434	metagenomics	18156148	China	Male	48	No	Health	Good run
SRR413578	PRJNA422434	metagenomics	20523207	China	Female	53	No	Health	Good run
SRR413579	PRJNA422434	metagenomics	23896902	China	Female	53	No	Health	Good run
SRR413580	PRJNA422434	metagenomics	24586362	China	Male	60	No	Health	Good run
SRR413581	PRJNA422434	metagenomics	20573009	China	Male	69	No	Health	Good run
SRR413582	PRJNA422434	metagenomics	22634192	China	Female	61	No	Health	Good run
SRR413583	PRJNA422434	metagenomics	14764050	China	Female	44	No	Health	Good run
SRR413584	PRJNA422434	metagenomics	22808268	China	Female	56	No	Health	Good run
SRR413585	PRJNA422434	metagenomics	22258959	China	Female	54	No	Health	Good run
SRR413586	PRJNA422434	metagenomics	20232978	China	Female	41	No	Health	Good run
SRR413587	PRJNA422434	metagenomics	24028485	China	Female	55	No	Health	Good run
SRR413588	PRJNA422434	metagenomics	23366050	China	Female	50	No	Health	Good run
SRR413589	PRJNA422434	metagenomics	21305906	China	Male	39	No	Health	Good run
SRR413590	PRJNA422434	metagenomics	17893573	China	Male	40	No	Health	Good run
SRR413591	PRJNA422434	metagenomics	21477925	China	Female	55	No	Health	Good run
SRR413592	PRJNA422434	metagenomics	23039229	China	Female	54	No	Health	Good run
SRR413593	PRJNA422434	metagenomics	21390701	China	Female	67	No	Health	Good run
SRR413594	PRJNA422434	metagenomics	24558401	China	Male	67	No	Health	Good run
SRR413595	PRJNA422434	metagenomics	16982031	China	Male	38	No	Health	Good run
SRR413596	PRJNA422434	metagenomics	22166871	China	Female	45	No	Health	Good run
SRR413597	PRJNA422434	metagenomics	14161663	China	Male	56	No	Health	Good run
SRR413598	PRJNA422434	metagenomics	22454026	China	Female	53	No	Health	Good run
SRR413599	PRJNA422434	metagenomics	22301973	China	Female	52	No	Health	Good run
SRR413600	PRJNA422434	metagenomics	17580815	China	Male	55	No	Health	Good run
SRR413601	PRJNA422434	metagenomics	22381860	China	Female	52	No	Health	Good run
SRR413602	PRJNA422434	metagenomics	21758932	China	Male	47	No	Health	Good run
SRR413603	PRJNA422434	metagenomics	22512999	China	Female	55	No	Health	Good run
SRR413604	PRJNA422434	metagenomics	8729294	China	Male	50	No	Health	Good run
SRR413605	PRJNA422434	metagenomics	36274466	China	Female	56	No	Health	Good run
SRR413606	PRJNA422434	metagenomics	22620302	China	Female	58	No	Health	Good run
SRR413607	PRJNA422434	metagenomics	26955536	China	Male	70	No	Health	Good run
SRR413608	PRJNA422434	metagenomics	20264246	China	Female	60	No	Health	Good run
SRR413609	PRJNA422434	metagenomics	26324899	China	Female	46	No	Health	Good run
SRR413610	PRJNA422434	metagenomics	16315250	China	Female	61	No	Health	Good run
SRR413611	PRJNA422434	metagenomics	23112992	China	Male	40	No	Health	Good run
SRR413612	PRJNA422434	metagenomics	16786226	China	Female	43	No	Health	Good run
SRR413613	PRJNA422434	metagenomics	24110017	China	Female	60	No	Health	Good run
SRR413614	PRJNA422434	metagenomics	20820445	China	Female	52	No	Health	Good run
SRR413615	PRJNA422434	metagenomics	22043005	China	Male	74	No	Health	Good run
SRR413616	PRJNA422434	metagenomics	23444954	China	Male	54	No	Health	Good run
SRR413617	PRJNA422434	metagenomics	18150151	China	Male	57	No	Health	Good run
SRR413618	PRJNA422434	metagenomics	18038677	China	Female	56	No	Health	Good run
SRR413619	PRJNA422434	metagenomics	25661969	China	Male	53	No	Health	Good run
SRR413620	PRJNA422434	metagenomics	25740853	China	Male	59	No	Health	Good run
SRR413621	PRJNA422434	metagenomics	20302821	China	Male	57	No	Health	Good run
SRR413622	PRJNA422434	metagenomics	23599993	China	Male	50	No	Health	Good run
SRR413623	PRJNA422434	metagenomics	24238727	China	Male	62	No	Health	Good run
SRR413624	PRJNA422434	metagenomics	17532349	China	Female	50	No	Health	Good run
SRR413625	PRJNA422434	metagenomics	18622607	China	Male	55	No	Health	Good run
SRR413626	PRJNA422434	metagenomics	17644968	China	Male	63	No	Health	Good run
SRR413627	PRJNA422434	metagenomics	21607980	China	Female	41	No	Health	Good run
SRR413628	PRJNA422434	metagenomics	21963080	China	Male	42	No	Health	Good run
SRR413629	PRJNA422434	metagenomics	18588649	China	Female	47	No	Health	Good run
SRR413630	PRJNA422434	metagenomics	23226204	China	Female	49	No	Health	Good run
SRR413631	PRJNA422434	metagenomics	24881408	China	Male	47	No	Health	Good run
SRR413632	PRJNA422434	metagenomics	15846945	China	Male	50	No	Health	Good run
SRR413633	PRJNA422434	metagenomics	23468754	China	Male	50	No	Health	Good run
SRR413634	PRJNA422434	metagenomics	25707480	China	Male	60	No	Health	Good run
SRR413635	PRJNA422434	metagenomics	25140559	China	Female	44	No	Health	Good run
SRR413636	PRJNA422434	metagenomics	23153519	China	Female	48	No	Health	Good run
SRR413637	PRJNA422434	metagenomics	23719413	China	Male	55	No	Health	Good run
SRR413638	PRJNA422434	metagenomics	23151807	China	Female	47	No	Health	Good run
SRR413639	PRJNA422434	metagenomics	20419986	China	Female	42	No	Health	Good run
SRR413640	PRJNA422434	metagenomics	15501919	China	Female	35	No	Health	Good run
SRR413641	PRJNA422434	metagenomics	7894631	China	Female	46	No	Health	Good run
SRR413642	PRJNA422434	metagenomics	7974060	China	Male	52	No	Health	Good run
SRR413643	PRJNA422434	metagenomics	21598437	China	Female	46	No	Health	Good run
SRR413644	PRJNA422434	metagenomics	21999788	China	Female	45	No	Health	Good run
SRR413645	PRJNA422434	metagenomics	7357252	China	Female	49	No	Health	Good run
SRR413646	PRJNA422434	metagenomics	15865564	China	Female	45	No	Health	Good run
SRR413647	PRJNA422434	metagenomics	21990091	China	Female	41	No	Health	Good run
SRR413648	PRJNA422434	metagenomics	19977052	China	Female	46	No	Health	Good run
SRR413649	PRJNA422434	metagenomics	7474014	China	Female	44	No	Health	Good run
SRR413650	PRJNA422434	metagenomics	21866487	China	Female	48	No	Health	Good run
SRR413651	PRJNA422434	metagenomics	21812996	China	Male	46	No	Health	Good run
SRR413652	PRJNA422434	metagenomics	23817663	China	Female	64	No	Health	Good run
SRR413653	PRJNA422434	metagenomics	22868233	China	Male	40	No	Health	Good run
SRR413654	PRJNA422434	metagenomics	6987735	China	Female	41	No	Health	Good run
SRR413655	PRJNA422434	metagenomics	23804227	China	Male	44	No	Health	Good run
SRR413656	PRJNA422434	metagenomics	15405229	China	Female	46	No	Health	Good run
SRR413657	PRJNA422434	metagenomics	20946551	China	Male	45	No	Health	Good run
SRR413658	PRJNA422434	metagenomics	17340334	China	Female	41	No	Health	Good run
SRR413659	PRJNA422434	metagenomics	18538294	China	Female	34	No	Health	Good run
SRR413660	PRJNA422434	metagenomics	29897536	China	Male	53	No	Health	Good run
SRR413661	PRJNA422434	metagenomics	22904688	China	Male	54	No	Health	Good run
SRR413662	PRJNA422434	metagenomics	15338822	China	Female	48	No	Health	Good run
SRR413663	PRJNA422434	metagenomics	29308737	China	Female	43	No	Health	Good run
SRR413664	PRJNA422434	metagenomics	28290425	China	Female	39	No	Health	Good run
SRR413665	PRJNA422434	metagenomics	24063238	China	Female	41	No	Health	Good run
SRR413666	PRJNA422434	metagenomics	20963450	China	Female	41	No	Health	Good run
SRR413667	PRJNA422434	metagenomics	19282567	China	Female	42	No	Health	Good run
SRR413668	PRJNA422434	metagenomics	17718084	China	Male	45	No	Health	Good run
SRR413669	PRJNA422434	metagenomics	17890590	China	Male	49	No	Health	Good run
SRR413670	PRJNA422434	metagenomics	21910603	China	Male	52	No	Health	Good run
SRR413671	PRJNA422434	metagenomics	15074311	China	Male	46	No	Health	Good run
SRR413672	PRJNA422434	metagenomics	15741783	China	Male	46	No	Health	Good run
SRR5813174	PRJNA388263	Metagenomics	3047480	United States of America	Male	52	No	Health	Good run
SRR5813175	PRJNA388263	Metagenomics	2623693	United States of America	Male	52	No	Health	Good run
SRR5813176	PRJNA388263	Metagenomics	2974529	United States of America	Female	21	No	Health	Good run
SRR5813177	PRJNA388263	Metagenomics	4758763	United States of America	Male	27	No	Health	Good run
SRR5813178	PRJNA388263	Metagenomics	6173861	United States of America	Female	20	No	Health	Good run
SRR5813179	PRJNA388263	Metagenomics	4224254	United States of America	Female	20	No	Health	Good run
SRR5813180	PRJNA388263	Metagenomics	5007100	United States of America	Female	20	No	Health	Good run
SRR5813181	PRJNA388263	Metagenomics	4323635	United States of America	Female	20	No	Health	Good run
SRR5813182	PRJNA388263	Metagenomics	5026334	United States of America	Female	20	No	Health	Good run
SRR5813183	PRJNA388263	Metagenomics	5359294	United States of America	Female	20	No	Health	Good run
SRR5813184	PRJNA388263	Metagenomics	5556689	United States of America	Female	20	No	Health	Good run
SRR5813185	PRJNA388263	Metagenomics	4834191	United States of America	Female	20	No	Health	Good run
SRR5813186	PRJNA388263	Metagenomics	5843863	United States of America	Female	20	No	Health	Good run
SRR5813187	PRJNA388263	Metagenomics	4492559	United States of America	Female	20	No	Health	Good run
SRR5813188	PRJNA388263	Metagenomics	2994671	United States of America	Female	21	No	Health	Good run
SRR5813189	PRJNA388263	Metagenomics	2592393	United States of America	Female	21	No	Health	Good run
SRR5813190	PRJNA388263	Metagenomics	6239156	United States of America	Female	21	No	Health	Good run
SRR5813191	PRJNA388263	Metagenomics	6796435	United States of America	Female	21	No	Health	Good run
SRR5813192	PRJNA388263	Metagenomics	4708992	United States of America	Female	21	No	Health	Good run
SRR5813193	PRJNA388263	Metagenomics	3195421	United States of America	Female	21	No	Health	Good run
SRR5813194	PRJNA388263	Metagenomics	3444351	United States of America	Female	21	No	Health	Good run
SRR5813195	PRJNA388263	Metagenomics	2754209	United States of America	Female	21	No	Health	Good run
SRR5813196	PRJNA388263	Metagenomics	3156627	United States of America	Female	21	No	Health	Good run
SRR5813197	PRJNA388263	Metagenomics	3137827	United States of America	Female	21	No	Health	Good run
SRR5813198	PRJNA388263	Metagenomics	2667118	United States of America	Female	21	No	Health	Good run
SRR5813199	PRJNA388263	Metagenomics	6013778	United States of America	Female	21	No	Health	Good run
SRR5813200	PRJNA388263	Metagenomics	4251515	United States of America	Male	27	No	Health	Good run
SRR5813201	PRJNA388263	Metagenomics	3433652	United States of America	Male	27	No	Health	Good run
SRR5813202	PRJNA388263	Metagenomics	4714285	United States of America	Male	27	No	Health	Good run
SRR5813203	PRJNA388263	Metagenomics	2904937	United States of America	Male	27	No	Health	Good run
SRR5813204	PRJNA388263	Metagenomics	3167605	United States of America	Male	27	No	Health	Good run
SRR5813205	PRJNA388263	Metagenomics	3909497	United States of America	Male	27	No	Health	Good run
SRR5813206	PRJNA388263	Metagenomics	3758239	United States of America	Male	27	No	Health	Good run
SRR5813207	PRJNA388263	Metagenomics	5497792	United States of America	Male	27	No	Health	Good run
SRR5813208	PRJNA388263	Metagenomics	2935382	United States of America	Male	27	No	Health	Good run
SRR5813209	PRJNA388263	Metagenomics	4239488	United States of America	Male	27	No	Health	Good run
SRR5813210	PRJNA388263	Metagenomics	1908010	United States of America	Male	27	No	Health	Good run
SRR5813211	PRJNA388263	Metagenomics	3049946	United States of America	Male	27	No	Health	Good run
SRR5813212	PRJNA388263	Metagenomics	2554758	United States of America	Male	27	No	Health	Good run
SRR5813213	PRJNA388263	Metagenomics	7720103	United States of America	Male	27	No	Health	Good run
SRR5813214	PRJNA388263	Metagenomics	4859736	United States of America	Male	27	No	Health	Good run
SRR5813215	PRJNA388263	Metagenomics	3513572	United States of America	Female	21	No	Health	Good run
SRR5813216	PRJNA388263	Metagenomics	3758532	United States of America	Male	27	No	Health	Good run
SRR5813217	PRJNA388263	Metagenomics	5825087	United States of America	Male	27	No	Health	Good run
SRR5813218	PRJNA388263	Metagenomics	4128120	United States of America	Female	21	No	Health	Good run
SRR5813219	PRJNA388263	Metagenomics	5238459	United States of America	Female	21	No	Health	Good run
SRR5813220	PRJNA388263	Metagenomics	3429079	United States of America	Female	21	No	Health	Good run
SRR5813221	PRJNA388263	Metagenomics	4538199	United States of America	Female	21	No	Health	Good run
SRR5813222	PRJNA388263	Metagenomics	1753351	United States of America	Male	27	No	Health	Good run
SRR5813223	PRJNA388263	Metagenomics	4261718	United States of America	Male	27	No	Health	Good run
SRR5813224	PRJNA388263	Metagenomics	6601689	United States of America	Female	21	No	Health	Good run
SRR5813225	PRJNA388263	Metagenomics	4107410	United States of America	Female	21	No	Health	Good run
SRR5813226	PRJNA388263	Metagenomics	11218022	United States of America	Female	21	No	Health	Good run
SRR5813227	PRJNA388263	Metagenomics	2745885	United States of America	Female	21	No	Health	Good run
SRR5813228	PRJNA388263	Metagenomics	3713787	United States of America	Female	31	No	Health	Good run
SRR5813229	PRJNA388263	Metagenomics	4073056	United States of America	Female	31	No	Health	Good run
SRR5813230	PRJNA388263	Metagenomics	5670356	United States of America	Female	31	No	Health	Good run
SRR5813231	PRJNA388263	Metagenomics	5648103	United States of America	Female	31	No	Health	Good run
SRR5813232	PRJNA388263	Metagenomics	4220887	United States of America	Female	31	No	Health	Good run
SRR5813233	PRJNA388263	Metagenomics	5387491	United States of America	Female	31	No	Health	Good run
SRR5813234	PRJNA388263	Metagenomics	4706476	United States of America	Female	31	No	Health	Good run
SRR5813235	PRJNA388263	Metagenomics	4682366	United States of America	Female	31	No	Health	Good run
SRR5813236	PRJNA388263	Metagenomics	5381776	United States of America	Female	31	No	Health	Good run
SRR5813237	PRJNA388263	Metagenomics	4893959	United States of America	Female	31	No	Health	Good run
SRR5813238	PRJNA388263	Metagenomics	4172210	United States of America	Female	21	No	Health	Good run
SRR5813239	PRJNA388263	Metagenomics	3393453	United States of America	Male	52	No	Health	Good run
SRR5813240	PRJNA388263	Metagenomics	2636806	United States of America	Male	52	No	Health	Good run
SRR5813241	PRJNA388263	Metagenomics	3028882	United States of America	Male	52	No	Health	Good run
SRR5813242	PRJNA388263	Metagenomics	2944886	United States of America	Male	52	No	Health	Good run
SRR5813243	PRJNA388263	Metagenomics	3274290	United States of America	Male	52	No	Health	Good run
SRR5813244	PRJNA388263	Metagenomics	3330555	United States of America	Male	52	No	Health	Good run
SRR5813245	PRJNA388263	Metagenomics	5204587	United States of America	Male	52	No	Health	Good run
SRR5813246	PRJNA388263	Metagenomics	3198401	United States of America	Male	52	No	Health	Good run
SRR5813247	PRJNA388263	Metagenomics	4029605	United States of America	Male	52	No	Health	Good run
SRR5813248	PRJNA388263	Metagenomics	3284545	United States of America	Male	52	No	Health	Good run
SRR5813249	PRJNA388263	Metagenomics	4654478	United States of America	Female	20	No	Health	Good run
SRR5813250	PRJNA388263	Metagenomics	6859600	United States of America	Female	20	No	Health	Good run
SRR5813251	PRJNA388263	Metagenomics	4864115	United States of America	Female	20	No	Health	Good run
SRR5813252	PRJNA388263	Metagenomics	3654382	United States of America	Female	20	No	Health	Good run
SRR5813253	PRJNA388263	Metagenomics	4850760	United States of America	Female	20	No	Health	Good run
SRR5813254	PRJNA388263	Metagenomics	3798184	United States of America	Female	20	No	Health	Good run
SRR5813255	PRJNA388263	Metagenomics	4055570	United States of America	Female	20	No	Health	Good run
SRR5813256	PRJNA388263	Metagenomics	3235694	United States of America	Female	20	No	Health	Good run
SRR5813257	PRJNA388263	Metagenomics	3529662	United States of America	Female	20	No	Health	Good run
SRR5813258	PRJNA388263	Metagenomics	5205026	United States of America	Female	20	No	Health	Good run
SRR5813259	PRJNA388263	Metagenomics	4784629	United States of America	Female	31	No	Health	Good run
SRR5813260	PRJNA388263	Metagenomics	4332317	United States of America	Female	31	No	Health	Good run
SRR5813261	PRJNA388263	Metagenomics	4274149	United States of America	Female	31	No	Health	Good run
SRR5813262	PRJNA388263	Metagenomics	4291192	United States of America	Female	31	No	Health	Good run
SRR5813263	PRJNA388263	Metagenomics	4507857	United States of America	Female	31	No	Health	Good run
SRR5813264	PRJNA388263	Metagenomics	5010965	United States of America	Female	31	No	Health	Good run
SRR5813265	PRJNA388263	Metagenomics	10241192	United States of America	Female	31	No	Health	Good run
SRR5813266	PRJNA388263	Metagenomics	2900293	United States of America	Female	31	No	Health	Good run
SRR5813267	PRJNA388263	Metagenomics	5203628	United States of America	Female	31	No	Health	Good run
SRR5813268	PRJNA388263	Metagenomics	5659656	United States of America	Female	31	No	Health	Good run
SRR5813269	PRJNA388263	Metagenomics	10715687	United States of America	Female	21	No	Health	Good run
SRR5813270	PRJNA388263	Metagenomics	7198892	United States of America	Female	21	No	Health	Good run
SRR5813271	PRJNA388263	Metagenomics	7052132	United States of America	Female	21	No	Health	Good run
SRR5813272	PRJNA388263	Metagenomics	3104486	United States of America	Female	21	No	Health	Good run
SRR5813273	PRJNA388263	Metagenomics	3234765	United States of America	Female	21	No	Health	Good run
SRR5813274	PRJNA388263	Metagenomics	4434551	United States of America	Female	21	No	Health	Good run
SRR5813275	PRJNA388263	Metagenomics	4276587	United States of America	Female	21	No	Health	Good run
SRR5813285	PRJNA388263	Metagenomics	5379960	United States of America	Male	27	No	Health	Good run
SRR5813286	PRJNA388263	Metagenomics	6107425	United States of America	Male	27	No	Health	Good run
SRR5813287	PRJNA388263	Metagenomics	3448406	United States of America	Male	27	No	Health	Good run
SRR5813288	PRJNA388263	Metagenomics	5481393	United States of America	Male	27	No	Health	Good run
SRR5813289	PRJNA388263	Metagenomics	4584021	United States of America	Male	27	No	Health	Good run
SRR5813290	PRJNA388263	Metagenomics	4063366	United States of America	Male	27	No	Health	Good run
SRR5813291	PRJNA388263	Metagenomics	3071782	United States of America	Male	27	No	Health	Good run
SRR5813292	PRJNA388263	Metagenomics	3533704	United States of America	Male	27	No	Health	Good run
SRR5813293	PRJNA388263	Metagenomics	2697324	United States of America	Male	27	No	Health	Good run
SRR5813294	PRJNA388263	Metagenomics	4026610	United States of America	Male	27	No	Health	Good run
SRR5813295	PRJNA388263	Metagenomics	2559050	United States of America	Male	52	No	Health	Good run
SRR5813296	PRJNA388263	Metagenomics	2746323	United States of America	Male	52	No	Health	Good run
SRR5813297	PRJNA388263	Metagenomics	3024670	United States of America	Male	52	No	Health	Good run
SRR5813298	PRJNA388263	Metagenomics	2842074	United States of America	Male	52	No	Health	Good run
SRR5813299	PRJNA388263	Metagenomics	3409486	United States of America	Male	52	No	Health	Good run
SRR5813300	PRJNA388263	Metagenomics	2154084	United States of America	Male	52	No	Health	Good run
SRR5813301	PRJNA388263	Metagenomics	2907154	United States of America	Male	52	No	Health	Good run
SRR5813302	PRJNA388263	Metagenomics	3025402	United States of America	Male	52	No	Health	Good run
SRR5813303	PRJNA388263	Metagenomics	2660902	United States of America	Male	52	No	Health	Good run
SRR5813304	PRJNA388263	Metagenomics	2596683	United States of America	Male	52	No	Health	Good run
SRR5813305	PRJNA388263	Metagenomics	2480009	United States of America	Male	52	No	Health	Good run
SRR5813306	PRJNA388263	Metagenomics	2085277	United States of America	Male	52	No	Health	Good run
SRR5813307	PRJNA388263	Metagenomics	3242860	United States of America	Male	52	No	Health	Good run
SRR5813308	PRJNA388263	Metagenomics	3045859	United States of America	Male	52	No	Health	Good run
SRR5813309	PRJNA388263	Metagenomics	4071244	United States of America	Male	52	No	Health	Good run
SRR5813310	PRJNA388263	Metagenomics	3267097	United States of America	Male	52	No	Health	Good run
SRR5813311	PRJNA388263	Metagenomics	5444489	United States of America	Male	52	No	Health	Good run
SRR5813312	PRJNA388263	Metagenomics	3425378	United States of America	Male	52	No	Health	Good run
SRR5813313	PRJNA388263	Metagenomics	3200472	United States of America	Male	52	No	Health	Good run
SRR5813314	PRJNA388263	Metagenomics	2213353	United States of America	Male	52	No	Health	Good run
SRR5813315	PRJNA388263	Metagenomics	2766927	United States of America	Male	52	No	Health	Good run
SRR5813316	PRJNA388263	Metagenomics	3099297	United States of America	Male	52	No	Health	Good run
SRR5813317	PRJNA388263	Metagenomics	1856864	United States of America	Male	52	No	Health	Good run
SRR5813318	PRJNA388263	Metagenomics	2648286	United States of America	Male	52	No	Health	Good run
SRR5813319	PRJNA388263	Metagenomics	2738134	United States of America	Male	52	No	Health	Good run
SRR5813320	PRJNA388263	Metagenomics	3058610	United States of America	Male	52	No	Health	Good run
SRR5813321	PRJNA388263	Metagenomics	2217888	United States of America	Male	52	No	Health	Good run
SRR5813322	PRJNA388263	Metagenomics	2995961	United States of America	Male	52	No	Health	Good run
SRR5813323	PRJNA388263	Metagenomics	2810711	United States of America	Male	52	No	Health	Good run
SRR5813324	PRJNA388263	Metagenomics	3323836	United States of America	Male	52	No	Health	Good run
SRR5813325	PRJNA388263	Metagenomics	5589642	United States of America	Female	31	No	Health	Good run
SRR5813326	PRJNA388263	Metagenomics	3637235	United States of America	Female	31	No	Health	Good run
SRR5813327	PRJNA388263	Metagenomics	3741206	United States of America	Female	31	No	Health	Good run
SRR5813328	PRJNA388263	Metagenomics	5352858	United States of America	Female	31	No	Health	Good run
SRR5813329	PRJNA388263	Metagenomics	4701149	United States of America	Female	31	No	Health	Good run
SRR5813330	PRJNA388263	Metagenomics	4235309	United States of America	Female	31	No	Health	Good run
SRR5813331	PRJNA388263	Metagenomics	4621631	United States of America	Female	31	No	Health	Good run
SRR5813332	PRJNA388263	Metagenomics	6662651	United States of America	Female	31	No	Health	Good run
SRR5813333	PRJNA388263	Metagenomics	5138032	United States of America	Female	31	No	Health	Good run
SRR5813334	PRJNA388263	Metagenomics	4285134	United States of America	Female	31	No	Health	Good run
SRR5813335	PRJNA388263	Metagenomics	3534152	United States of America	Male	27	No	Health	Good run
SRR5813336	PRJNA388263	Metagenomics	3781468	United States of America	Male	27	No	Health	Good run
SRR5813337	PRJNA388263	Metagenomics	3315855	United States of America	Male	27	No	Health	Good run
SRR5813338	PRJNA388263	Metagenomics	3212297	United States of America	Male	27	No	Health	Good run
SRR5813339	PRJNA388263	Metagenomics	4948988	United States of America	Male	27	No	Health	Good run
SRR5813340	PRJNA388263	Metagenomics	6290536	United States of America	Male	27	No	Health	Good run
SRR5813341	PRJNA388263	Metagenomics	4512030	United States of America	Male	27	No	Health	Good run
SRR5813342	PRJNA388263	Metagenomics	6854024	United States of America	Male	27	No	Health	Good run
SRR5813343	PRJNA388263	Metagenomics	5165912	United States of America	Male	27	No	Health	Good run
SRR5813344	PRJNA388263	Metagenomics	4611974	United States of America	Male	27	No	Health	Good run
SRR5813345	PRJNA388263	Metagenomics	2870816	United States of America	Male	27	No	Health	Good run
SRR5813346	PRJNA388263	Metagenomics	7332860	United States of America	Male	27	No	Health	Good run
SRR5813347	PRJNA388263	Metagenomics	24707077	United States of America	Female	21	No	Health	Good run
SRR5813348	PRJNA388263	Metagenomics	11087912	United States of America	Male	27	No	Health	Good run
SRR5813349	PRJNA388263	Metagenomics	5212445	United States of America	Male	27	No	Health	Good run
SRR5813350	PRJNA388263	Metagenomics	2729244	United States of America	Male	27	No	Health	Good run
SRR5813351	PRJNA388263	Metagenomics	3172515	United States of America	Male	27	No	Health	Good run
SRR5813352	PRJNA388263	Metagenomics	8062529	United States of America	Male	27	No	Health	Good run
SRR5813353	PRJNA388263	Metagenomics	3673516	United States of America	Male	27	No	Health	Good run
SRR5813354	PRJNA388263	Metagenomics	4674758	United States of America	Female	21	No	Health	Good run
SRR5813355	PRJNA388263	Metagenomics	7990318	United States of America	Female	21	No	Health	Good run
SRR5813356	PRJNA388263	Metagenomics	3458754	United States of America	Female	21	No	Health	Good run
SRR5813357	PRJNA388263	Metagenomics	7065351	United States of America	Female	21	No	Health	Good run
SRR5813358	PRJNA388263	Metagenomics	11943736	United States of America	Female	21	No	Health	Good run
SRR5813359	PRJNA388263	Metagenomics	4141787	United States of America	Female	21	No	Health	Good run
SRR5813360	PRJNA388263	Metagenomics	3365576	United States of America	Female	21	No	Health	Good run
SRR5813361	PRJNA388263	Metagenomics	4270904	United States of America	Male	52	No	Health	Good run
SRR5813362	PRJNA388263	Metagenomics	7616251	United States of America	Male	52	No	Health	Good run
SRR5813363	PRJNA388263	Metagenomics	4266167	United States of America	Female	31	No	Health	Good run
SRR5813364	PRJNA388263	Metagenomics	3826181	United States of America	Male	52	No	Health	Good run
SRR5813365	PRJNA388263	Metagenomics	4475779	United States of America	Female	31	No	Health	Good run
SRR5813366	PRJNA388263	Metagenomics	4253306	United States of America	Female	31	No	Health	Good run
SRR5813367	PRJNA388263	Metagenomics	4691423	United States of America	Female	31	No	Health	Good run
SRR5813368	PRJNA388263	Metagenomics	5125461	United States of America	Female	31	No	Health	Good run
SRR5813369	PRJNA388263	Metagenomics	10013773	United States of America	Female	21	No	Health	Good run
SRR5813370	PRJNA388263	Metagenomics	4991539	United States of America	Female	31	No	Health	Good run
SRR5813371	PRJNA388263	Metagenomics	3806604	United States of America	Female	21	No	Health	Good run
SRR5813372	PRJNA388263	Metagenomics	5290530	United States of America	Female	21	No	Health	Good run
SRR5813373	PRJNA388263	Metagenomics	4557022	United States of America	Female	20	No	Health	Good run
SRR5813375	PRJNA388263	Metagenomics	5318862	United States of America	Female	20	No	Health	Good run
SRR5813376	PRJNA388263	Metagenomics	7180235	United States of America	Female	20	No	Health	Good run
SRR5813377	PRJNA388263	Metagenomics	7551309	United States of America	Female	20	No	Health	Good run
SRR5813378	PRJNA388263	Metagenomics	5304175	United States of America	Female	20	No	Health	Good run
SRR5813379	PRJNA388263	Metagenomics	9038671	United States of America	Female	20	No	Health	Good run
SRR5813380	PRJNA388263	Metagenomics	4627246	United States of America	Female	20	No	Health	Good run
SRR5813381	PRJNA388263	Metagenomics	4061963	United States of America	Female	20	No	Health	Good run
SRR5813382	PRJNA388263	Metagenomics	6626453	United States of America	Female	20	No	Health	Good run
SRR5813383	PRJNA388263	Metagenomics	4637975	United States of America	Female	31	No	Health	Good run
SRR5813384	PRJNA388263	Metagenomics	4352520	United States of America	Female	31	No	Health	Good run
SRR5813385	PRJNA388263	Metagenomics	5007782	United States of America	Female	31	No	Health	Good run
SRR5813386	PRJNA388263	Metagenomics	5090023	United States of America	Female	31	No	Health	Good run
SRR5813387	PRJNA388263	Metagenomics	4238593	United States of America	Female	31	No	Health	Good run
SRR5813388	PRJNA388263	Metagenomics	4512026	United States of America	Female	31	No	Health	Good run
SRR5813389	PRJNA388263	Metagenomics	4567727	United States of America	Female	31	No	Health	Good run
SRR5813390	PRJNA388263	Metagenomics	3586562	United States of America	Female	31	No	Health	Good run
SRR5813391	PRJNA388263	Metagenomics	5403985	United States of America	Female	21	No	Health	Good run
SRR5813392	PRJNA388263	Metagenomics	16794192	United States of America	Female	21	No	Health	Good run
SRR5813393	PRJNA388263	Metagenomics	5471019	United States of America	Female	21	No	Health	Good run
SRR5813394	PRJNA388263	Metagenomics	7521936	United States of America	Female	21	No	Health	Good run
SRR5813395	PRJNA388263	Metagenomics	4297613	United States of America	Female	31	No	Health	Good run
SRR5813396	PRJNA388263	Metagenomics	4510250	United States of America	Female	31	No	Health	Good run
SRR5813397	PRJNA388263	Metagenomics	5910087	United States of America	Female	21	No	Health	Good run
SRR5813398	PRJNA388263	Metagenomics	3511337	United States of America	Female	21	No	Health	Good run
SRR5813399	PRJNA388263	Metagenomics	11030044	United States of America	Male	27	No	Health	Good run
SRR5813400	PRJNA388263	Metagenomics	2078397	United States of America	Male	27	No	Health	Good run
SRR5813401	PRJNA388263	Metagenomics	3300209	United States of America	Male	27	No	Health	Good run
SRR5813402	PRJNA388263	Metagenomics	3862738	United States of America	Male	27	No	Health	Good run
SRR5813403	PRJNA388263	Metagenomics	4655862	United States of America	Male	27	No	Health	Good run
SRR5813404	PRJNA388263	Metagenomics	5779865	United States of America	Male	27	No	Health	Good run
SRR5813405	PRJNA388263	Metagenomics	3439779	United States of America	Male	27	No	Health	Good run
SRR5813406	PRJNA388263	Metagenomics	4203214	United States of America	Male	27	No	Health	Good run
SRR5813407	PRJNA388263	Metagenomics	2929193	United States of America	Male	27	No	Health	Good run
SRR5813408	PRJNA388263	Metagenomics	3231832	United States of America	Male	27	No	Health	Good run
SRR5813409	PRJNA388263	Metagenomics	3653327	United States of America	Male	52	No	Health	Good run
SRR5813410	PRJNA388263	Metagenomics	3604170	United States of America	Male	52	No	Health	Good run
SRR5813411	PRJNA388263	Metagenomics	3299616	United States of America	Male	52	No	Health	Good run
SRR5813412	PRJNA388263	Metagenomics	3385837	United States of America	Male	52	No	Health	Good run
SRR5813413	PRJNA388263	Metagenomics	5287984	United States of America	Male	52	No	Health	Good run
SRR5813414	PRJNA388263	Metagenomics	2948177	United States of America	Male	52	No	Health	Good run
SRR5813415	PRJNA388263	Metagenomics	3613864	United States of America	Male	52	No	Health	Good run
SRR5813416	PRJNA388263	Metagenomics	3480730	United States of America	Male	52	No	Health	Good run
SRR5813417	PRJNA388263	Metagenomics	2839132	United States of America	Male	52	No	Health	Good run
SRR5813418	PRJNA388263	Metagenomics	2960594	United States of America	Male	52	No	Health	Good run
SRR5813419	PRJNA388263	Metagenomics	3405744	United States of America	Male	52	No	Health	Good run
SRR5813420	PRJNA388263	Metagenomics	4872574	United States of America	Male	52	No	Health	Good run
SRR5813421	PRJNA388263	Metagenomics	2391351	United States of America	Male	52	No	Health	Good run
SRR5813422	PRJNA388263	Metagenomics	2807625	United States of America	Male	52	No	Health	Good run
SRR5813423	PRJNA388263	Metagenomics	2460776	United States of America	Male	52	No	Health	Good run
SRR5813457	PRJNA388263	Metagenomics	3451536	United States of America	Female	21	No	Health	Good run
SRR5813458	PRJNA388263	Metagenomics	3205339	United States of America	Female	21	No	Health	Good run
SRR5813459	PRJNA388263	Metagenomics	5816845	United States of America	Male	52	No	Health	Good run
SRR5813461	PRJNA388263	Metagenomics	3872422	United States of America	Male	52	No	Health	Good run
SRR5813462	PRJNA388263	Metagenomics	2772883	United States of America	Male	52	No	Health	Good run
SRR5813463	PRJNA388263	Metagenomics	6542392	United States of America	Male	52	No	Health	Good run
SRR5813464	PRJNA388263	Metagenomics	4129343	United States of America	Male	52	No	Health	Good run
SRR5813465	PRJNA388263	Metagenomics	3161017	United States of America	Male	52	No	Health	Good run
SRR5813466	PRJNA388263	Metagenomics	2694665	United States of America	Male	52	No	Health	Good run
SRR5813467	PRJNA388263	Metagenomics	3378549	United States of America	Male	52	No	Health	Good run
SRR5813468	PRJNA388263	Metagenomics	4705475	United States of America	Male	52	No	Health	Good run
SRR5813469	PRJNA388263	Metagenomics	3551644	United States of America	Male	27	No	Health	Good run
SRR5813470	PRJNA388263	Metagenomics	3291588	United States of America	Female	21	No	Health	Good run
SRR5813471	PRJNA388263	Metagenomics	4797297	United States of America	Female	21	No	Health	Good run
SRR5813472	PRJNA388263	Metagenomics	4444724	United States of America	Female	31	No	Health	Good run
SRR5813473	PRJNA388263	Metagenomics	3702761	United States of America	Male	27	No	Health	Good run
SRR5813474	PRJNA388263	Metagenomics	4538223	United States of America	Female	31	No	Health	Good run
SRR5813475	PRJNA388263	Metagenomics	3720672	United States of America	Male	27	No	Health	Good run
SRR5813476	PRJNA388263	Metagenomics	4500506	United States of America	Male	27	No	Health	Good run
SRR5813477	PRJNA388263	Metagenomics	4842778	United States of America	Male	27	No	Health	Good run
SRR5813479	PRJNA388263	Metagenomics	2803482	United States of America	Male	52	No	Health	Good run
SRR5947810	PRJNA389280	Metagenomics	18670021	United States of America	Female	13	No	Health	Good run
SRR5947820	PRJNA389280	Metagenomics	27900364	United States of America	Female	40	No	Health	Good run
SRR5947822	PRJNA389280	Metagenomics	25326755	United States of America	Female	6	No	Health	Good run
SRR5947828	PRJNA389280	Metagenomics	12056965	United States of America	Female	15	No	Health	Good run
SRR5947831	PRJNA389280	Metagenomics	14045538	United States of America	Female	15	No	Health	Good run
SRR5947845	PRJNA389280	Metagenomics	12016733	United States of America	Female	6	No	Health	Good run
SRR5947850	PRJNA389280	Metagenomics	17623657	United States of America	Female	6	No	Health	Good run
SRR5947864	PRJNA389280	Metagenomics	10939278	United States of America	Female	15	No	Health	Good run
SRR5947871	PRJNA389280	Metagenomics	19313151	United States of America	Female	15	No	Health	Good run
SRR5947872	PRJNA389280	Metagenomics	15431207	United States of America	Female	13	No	Health	Good run
SRR5947879	PRJNA389280	Metagenomics	10841779	United States of America	Female	13	No	Health	Good run
SRR5983265	PRJNA389280	Metagenomics	28714174	United States of America	Male	61	No	Health	Good run
SRR5983267	PRJNA389280	Metagenomics	33089707	United States of America	Female	32	No	Health	Good run
SRR5983273	PRJNA389280	Metagenomics	2460927	United States of America	Female	13	No	Health	Good run
SRR5983274	PRJNA389280	Metagenomics	12306478	United States of America	Female	6	No	Health	Good run
SRR5983276	PRJNA389280	Metagenomics	12213436	United States of America	Male	44	No	Health	Good run
SRR5983280	PRJNA389280	Metagenomics	8316863	United States of America	Male	8	No	Health	Good run
SRR5983301	PRJNA389280	Metagenomics	16808540	United States of America	Male	29	No	Health	Good run
SRR5983315	PRJNA389280	Metagenomics	14661253	United States of America	Male	51	No	Health	Good run
SRR5983329	PRJNA389280	Metagenomics	15135021	United States of America	Male	11	No	Health	Good run
SRR5983345	PRJNA389280	Metagenomics	12513542	United States of America	Female	10	No	Health	Good run
SRR5983348	PRJNA389280	Metagenomics	7950581	United States of America	Female	13	No	Health	Good run
SRR5983350	PRJNA389280	Metagenomics	4553313	United States of America	Female	6	No	Health	Good run
SRR5983352	PRJNA389280	Metagenomics	14700505	United States of America	Female	6	No	Health	Good run
SRR5983354	PRJNA389280	Metagenomics	9640890	United States of America	Male	15	No	Health	Good run
SRR5983356	PRJNA389280	Metagenomics	4335648	United States of America	Female	13	No	Health	Good run
SRR5983359	PRJNA389280	Metagenomics	16375731	United States of America	Female	13	No	Health	Good run
SRR5983363	PRJNA389280	Metagenomics	16814451	United States of America	Female	6	No	Health	Good run
SRR5983366	PRJNA389280	Metagenomics	1535181	United States of America	Female	6	No	Health	Good run
SRR5983372	PRJNA389280	Metagenomics	10718452	United States of America	Male	16	No	Health	Good run
SRR5983376	PRJNA389280	Metagenomics	7807950	United States of America	Female	62	No	Health	Good run
SRR5983379	PRJNA389280	Metagenomics	15043168	United States of America	Male	69	No	Health	Good run
SRR5983380	PRJNA389280	Metagenomics	16457782	United States of America	Male	57	No	Health	Good run
SRR5983390	PRJNA389280	Metagenomics	15774877	United States of America	Female	15	No	Health	Good run
SRR5983402	PRJNA389280	Metagenomics	11258587	United States of America	Female	13	No	Health	Good run
SRR5983404	PRJNA389280	Metagenomics	10764414	United States of America	Female	13	No	Health	Good run
SRR5983408	PRJNA389280	Metagenomics	8374405	United States of America	Female	10	No	Health	Good run
SRR5983420	PRJNA389280	Metagenomics	8052087	United States of America	Female	6	No	Health	Good run
SRR5983421	PRJNA389280	Metagenomics	11786563	United States of America	Female	13	No	Health	Good run
SRR5983424	PRJNA389280	Metagenomics	7039142	United States of America	Female	6	No	Health	Good run
SRR5983425	PRJNA389280	Metagenomics	9411746	United States of America	Female	13	No	Health	Good run
SRR5983429	PRJNA389280	Metagenomics	21951001	United States of America	Male	69	No	Health	Good run
SRR5983430	PRJNA389280	Metagenomics	15527672	United States of America	Female	13	No	Health	Good run
SRR5983432	PRJNA389280	Metagenomics	13536672	United States of America	Female	10	No	Health	Good run
SRR5983433	PRJNA389280	Metagenomics	9839860	United States of America	Female	13	No	Health	Good run
SRR5983435	PRJNA389280	Metagenomics	13460251	United States of America	Female	6	No	Health	Good run
SRR5983438	PRJNA389280	Metagenomics	16684438	United States of America	Female	9	No	Health	Good run
SRR5983451	PRJNA389280	Metagenomics	12640251	United States of America	Female	13	No	Health	Good run
SRR5983473	PRJNA389280	Metagenomics	23166980	United States of America	Female	6	No	Health	Good run
SRR5983476	PRJNA389280	Metagenomics	9515342	United States of America	Female	14	No	Health	Good run
SRR5983478	PRJNA389280	Metagenomics	20158501	United States of America	Female	6	No	Health	Good run
SRR5983481	PRJNA389280	Metagenomics	19008778	United States of America	Male	55	No	Health	Good run
SRR5983484	PRJNA389280	Metagenomics	547148	United States of America	Female	10	No	Health	Good run
