# Supplementary material for: Enlightening the taxonomy darkness of human gut microbiomes with a cultured biobank
Source: Microbiome. 2021 May 21;9:119. doi: 10.1186/s40168-021-01064-3 (PMC8140505; doi:10.1186/s40168-021-01064-3)
Supplement: Supplementary file 12 — Additional file 11: Table S10. The distribution of new hGMB taxa in global human gut metagenoms and UHGG. [file 40168_2021_1064_MOESM12_ESM.xlsx]

## Sheet: Sheet1
Table S10. The distribution of new hGMB taxa in global human gut metagenoms and UHGG
Taxon_ID	Taxonomy	Genome_ID	NMDC accesion of query genome	Prevalence (%) in global health human gut metagenomes(n=1,129)	Relative abundance (%) in global health human gut metagenomes (n=1,129)	The MGnify Accession of best hit UHGG species-level genome	Mash Distance to UHGG best hit genome	Culturing Status of best hit UHGG species
Taxon_1	Yeguia hominis	NSJ-40	NMDC60014001	99.9114	0.150981	No Hit in UHGG	N/A	No representative in UHGG
Taxon_2	Luoshenia tenuis	NSJ-44	NMDC60014002	92.2055	0.0065745	MGYG-HGUT-00073	0.0392331	Cultured (human gut)
Taxon_3	Feifania hominis	BX7	NMDC60014003	95.837	0.0109043	No Hit in UHGG	N/A	No representative in UHGG
Taxon_4	Bianquea renquensis	NSJ-32	NMDC60014004	97.3428	0.0157811	MGYG-HGUT-03214	0.0146108	Uncultured MAGs
Taxon_5	Gehongia tenuis	NSJ-53	NMDC60014005	89.9026	0.00489763	No Hit in UHGG	N/A	No representative in UHGG
Taxon_6	Guopingia tenuis	NSJ-63	NMDC60014006	93.1798	0.0141582	MGYG-HGUT-02096	0.0199514	Uncultured MAGs
Taxon_7	Ligaoa zhengdingensis	NSJ-31	NMDC60014007	100	0.0833525	MGYG-HGUT-02088	0.0255655	Uncultured MAGs
Taxon_8	Congzhengia minquanensis	H8	NMDC60014008	88.8397	0.00810785	MGYG-HGUT-00820	0.0208822	Uncultured MAGs
Taxon_9	Fumia xinanensis	NSJ-33	NMDC60014009	98.0514	0.0184587	No Hit in UHGG	N/A	No representative in UHGG
Taxon_10	Wujia chipingensis	NSJ-4	NMDC60014010	99.9114	0.404997	MGYG-HGUT-00190	0.0190552	Cultured (human gut)
Taxon_11	Simiaoa sunii	NSJ-8	NMDC60014011	100	1.14801	MGYG-HGUT-00041	0.0294234	Cultured (human gut)
Taxon_12	Simiaoa hominis	H15	NMDC60014012	100	0.0978676	MGYG-HGUT-02285	0.015998	Cultured (human gut)
Taxon_13	Jutongia hominis	BX3	NMDC60014013	99.8229	0.0969053	MGYG-HGUT-02633	0.0172424	Uncultured MAGs
Taxon_14	Jutongia huaianensis	NSJ-37	NMDC60014014	99.7343	0.0812745	MGYG-HGUT-02297	0.0144049	Cultured (human gut)
Taxon_15	Qiania dongpingensis	NSJ-38	NMDC60014015	99.38	0.0119485	No Hit in UHGG	N/A	No representative in UHGG
Taxon_16	Zhenhengia yiwuensis	NSJ-12	NMDC60014016	80.9566	0.00486824	MGYG-HGUT-00989	0.0183741	Uncultured MAGs
Taxon_17	Jingyaoa shaoxingensis	NSJ-46	NMDC60014017	99.9114	0.060208	No Hit in UHGG	N/A	No representative in UHGG
Taxon_18	Wansuia hejianensis	NSJ-29	NMDC60014018	99.5571	0.0130527	MGYG-HGUT-02276	0.00461146	Cultured (human gut)
Taxon_19	Zhenpiania hominis	BX12	NMDC60014019	99.6457	0.0183766	MGYG-HGUT-03210	0.0305785	Uncultured MAGs
Taxon_20	Lentihominibacter faecis	BX16	NMDC60014020	99.9114	0.0828601	MGYG-HGUT-04016	0.0217795	Uncultured MAGs
Taxon_21	Lentihominibacter hominis	NSJ-24	NMDC60014021	92.3826	0.00559574	MGYG-HGUT-01651	0.00628226	Uncultured MAGs
Taxon_22	Yanshouia hominis	BX1	NMDC60014022	99.9114	0.0647769	No Hit in UHGG	N/A	No representative in UHGG
Taxon_23	Shuzhengia hominis	BX18	NMDC60014023	99.8229	0.92386	No Hit in UHGG	N/A	No representative in UHGG
Taxon_24	Anaerofilum hominis	BX8	NMDC60014024	99.0257	0.0194974	No Hit in UHGG	N/A	No representative in UHGG
Taxon_25	Zongyangia hominis	NSJ-54	NMDC60014025	99.6457	0.0243577	No Hit in UHGG	N/A	No representative in UHGG
Taxon_26	Youxingia wuxianensis	NSJ-64	NMDC60014026	99.8229	0.0558013	No Hit in UHGG	N/A	No representative in UHGG
Taxon_27	Qingrenia yutianensis	NSJ-50	NMDC60014027	99.5571	0.0302057	MGYG-HGUT-03943	0.0239063	Uncultured MAGs
Taxon_28	Jilunia laotingensis	N12	NMDC60014028	99.6457	0.0400927	MGYG-HGUT-03922	0.00464278	Uncultured MAGs
Taxon_29	Paratissierella segnis	BX21	NMDC60014029	52.2586	0.00071097	No Hit in UHGG	N/A	No representative in UHGG
Taxon_30	Bittarella massiliensis	NSJ-19	NMDC60014030	99.8229	0.0482134	MGYG-HGUT-01454	0.0368186	Cultured (human gut)
Taxon_32	Eggerthella hominis	NSJ-70	NMDC60014031	91.3198	0.00179241	No Hit in UHGG	N/A	No representative in UHGG
Taxon_33	Gordonibacter massiliensis	NSJ-58	NMDC60014032	95.217	0.00320117	MGYG-HGUT-02409	0.0276006	Cultured (human gut)
Taxon_35	Bacteroides multiformis	L5	NMDC60014034	99.9114	0.143008	MGYG-HGUT-00211	0.0475157	Cultured (human gut)
Taxon_36	Bacteroides facilis	NSJ-77	NMDC60014035	99.9114	0.913653	MGYG-HGUT-01378	0.0460045	Cultured (human gut)
Taxon_38	Bacteroides difficilis	NSJ-74	NMDC60014037	99.9114	0.236811	MGYG-HGUT-00029	0.0458408	Cultured (human gut)
Taxon_39	Bacteroides hominis	NSJ-2	NMDC60014038	99.7343	0.0839735	MGYG-HGUT-00236	0.0177716	Cultured (human gut)
Taxon_40	Bacteroides parvus	NSJ-21	NMDC60014039	100	1.5998	MGYG-HGUT-01346	0.0368186	Cultured (human gut)
Taxon_41	Barnesiella faecis	BX6	NMDC60014105	26.2179	0.00293156	MGYG-HGUT-01260	0.040724	Cultured (unknown)
Taxon_42	Butyricimonas hominis	NSJ-56	NMDC60014040	99.4686	0.0305563	MGYG-HGUT-02644	0.0265635	Cultured (unknown)
Taxon_43	Parabacteroides acidifaciens	426-9	NMDC60014106	99.7343	0.0136084	MGYG-HGUT-02449	0	Cultured (human gut)
Taxon_44	Parabacteroides segnis	BX2	NMDC60014041	99.5571	0.0198058	MGYG-HGUT-01489	0.04288	Cultured (human gut)
Taxon_45	Parabacteroides hominis	NSJ-79	NMDC60014042	99.9114	0.0369834	MGYG-HGUT-03957	0.0126347	Uncultured MAGs
Taxon_46	Alistipes hominis	New-7	NMDC60014043	99.4686	0.0432256	MGYG-HGUT-00170	0.00387578	Cultured (human gut)
Taxon_47	Ornithinibacillus hominis	BX22	NMDC60014044	27.2808	0.000185507	No Hit in UHGG	N/A	No representative in UHGG
Taxon_48	Streptococcus hominis	NSJ-17	NMDC60014045	29.938	0.00136331	MGYG-HGUT-02347	0.0342477	Cultured (human gut)
Taxon_50	Christensenella tenuis	NSJ-35	NMDC60014047	80.6023	0.00221783	No Hit in UHGG	N/A	No representative in UHGG
Taxon_51	Clostridium hominis	NSJ-6	NMDC60014048	60.496	0.00236396	No Hit in UHGG	N/A	No representative in UHGG
Taxon_53	Clostridium lentum	NSJ-42	NMDC60014050	8.06023	0.0172955	MGYG-HGUT-02190	0.00861543	Uncultured MAGs
Taxon_54	Clostridium facile	NSJ-27	NMDC60014051	87.0682	0.0035157	MGYG-HGUT-01560	0.0147665	Cultured (human gut)
Taxon_55	Anaerosacchariphilus hominis	NSJ-68	NMDC60014052	96.5456	0.783704	MGYG-HGUT-02030	0.035505	Uncultured MAGs
Taxon_56	Anaerostipes hominis	NSJ-7	NMDC60014053	99.1143	0.008057	MGYG-HGUT-00052	0.0129677	Cultured (human gut)
Taxon_57	Blautia massiliensis	4-46	NMDC60014054	100	0.258054	MGYG-HGUT-00142	0.0227107	Cultured (human gut)
Taxon_58	Blautia intestinalis	27-44	NMDC60014055	99.9114	0.122307	MGYG-HGUT-00252	0.0191181	Cultured (human gut)
Taxon_59	Blautia segnis	BX17	NMDC60014056	100	0.117546	MGYG-HGUT-00201	0.0158882	Cultured (human gut)
Taxon_60	Blautia tarda	BX19	NMDC60014057	100	0.154145	MGYG-HGUT-03695	0.0196275	Cultured (human gut)
Taxon_61	Blautia celeris	NSJ-34	NMDC60014058	99.5571	0.0284745	MGYG-HGUT-00123	0.0142009	Cultured (human gut)
Taxon_62	Blautia lenta	M16	NMDC60014059	98.1399	0.147898	MGYG-HGUT-02640	0.0494626	Cultured (unknown)
Taxon_63	Blautia difficilis	M29	NMDC60014060	100	0.25612	MGYG-HGUT-02312	0.0232268	Cultured (human gut)
Taxon_64	Clostridium segne	BX14	NMDC60014061	100	0.20524	MGYG-HGUT-02445	0.0204789	Cultured (human gut)
Taxon_65	Coprococcus hominis	NSJ-10	NMDC60014062	99.6457	0.182753	MGYG-HGUT-00189	0.0160531	Cultured (human gut)
Taxon_66	Dorea hominis	NSJ-36	NMDC60014063	99.8229	0.0600713	MGYG-HGUT-00229	0.0155619	Cultured (human gut)
Taxon_67	Enterocloster hominis	BX10	NMDC60014064	100	0.0551412	MGYG-HGUT-00087	0.0224204	Cultured (human gut)
Taxon_68	Eubacterium segne	BX4	NMDC60014065	99.6457	0.0365812	MGYG-HGUT-00169	0.00924552	Cultured (human gut)
Taxon_69	Eubacterium difficile	M5	NMDC60014066	91.2312	0.246282	No Hit in UHGG	N/A	No representative in UHGG
Taxon_70	Hungatella hominis	NSJ-66	NMDC60014067	99.7343	0.0279655	MGYG-HGUT-00032	0.0363341	Cultured (human gut)
Taxon_72	Lachnospira hominis	NSJ-43	NMDC60014069	100	0.302519	MGYG-HGUT-04317	0.0127767	Uncultured MAGs
Taxon_73	Ruminococcus hominis	NSJ-13	NMDC60014070	99.8229	0.0505354	MGYG-HGUT-00268	0.0296126	Cultured (human gut)
Taxon_74	Mediterraneibacter hominis	NSJ-55	NMDC60014071	99.38	0.00810854	No Hit in UHGG	N/A	No representative in UHGG
Taxon_75	Ruminococcus difficilis	M6	NMDC60014072	98.76	0.160829	No Hit in UHGG	N/A	No representative in UHGG
Taxon_76	Roseburia lenta	NSJ-9	NMDC60014073	99.7343	0.0462266	MGYG-HGUT-00280	0.0116661	Cultured (human gut)
Taxon_77	Roseburia yibonii	BX0805	NMDC60014074	99.7343	0.0711962	MGYG-HGUT-00153	0.0158882	Cultured (human gut)
Taxon_78	Roseburia zhanii	BX1005	NMDC60014075	100	0.121975	MGYG-HGUT-03215	0.0236777	Uncultured MAGs
Taxon_79	Roseburia rectibacter	NSJ-69	NMDC60014076	99.9114	0.159901	MGYG-HGUT-00245	0.0185579	Cultured (human gut)
Taxon_80	Roseburia difficilis	NSJ-67	NMDC60014077	0	0	MGYG-HGUT-01707	0.0470041	Cultured (human gut)
Taxon_81	Agathobaculum hominis	M2	NMDC60014078	100	0.07509	MGYG-HGUT-02287	0.0393656	Cultured (human gut)
Taxon_82	Agathobaculum faecis	NSJ-28	NMDC60014079	99.8229	0.0211297	MGYG-HGUT-00068	0.0064892	Cultured (human gut)
Taxon_83	Anaerotruncus massiliensis	22A2-44	NMDC60014080	99.5571	0.0372536	MGYG-HGUT-04618	0.0198213	Cultured (unknown)
Taxon_84	Dysosmobacter segnis	BX15	NMDC60014081	100	1.46389	MGYG-HGUT-02057	0.0417116	Uncultured MAGs
Taxon_85	Dysosmobacter hominis	NSJ-60	NMDC60014082	99.8229	0.112054	MGYG-HGUT-01576	0.0138485	Uncultured MAGs
Taxon_86	Faecalibacterium hominis	4P_15	NMDC60014083	100	1.0048	MGYG-HGUT-00022	0.0332581	Cultured (human gut)
Taxon_87	Flintibacter faecis	BX5	NMDC60014084	100	0.227183	MGYG-HGUT-00090	0.0276889	Cultured (human gut)
Taxon_88	Flintibacter hominis	New-19	NMDC60014085	99.8229	0.0951038	MGYG-HGUT-00059	0.0182524	Cultured (human gut)
Taxon_89	Lawsonibacter hominis	NSJ-51	NMDC60014086	99.7343	0.165987	MGYG-HGUT-02707	0.011984	Uncultured MAGs
Taxon_90	Lawsonibacter faecis	NSJ-52	NMDC60014087	99.7343	0.056411	MGYG-HGUT-03232	0.0103562	Uncultured MAGs
Taxon_91	Lawsonibacter celer	NSJ-47	NMDC60014088	99.6457	0.0318639	No Hit in UHGG	N/A	No representative in UHGG
Taxon_92	Neobittarella massiliensis	NSJ-65	NMDC60014089	99.6457	0.050966	MGYG-HGUT-02546	0.0166683	Cultured (human gut)
Taxon_93	Oscillibacter hominis	NSJ-62	NMDC60014090	99.9114	0.107178	No Hit in UHGG	N/A	No representative in UHGG
Taxon_94	Pseudoflavonifractor hominis	New-38	NMDC60014091	99.9114	0.0499923	MGYG-HGUT-00910	0.0353885	Cultured (unknown)
Taxon_95	Ruminococcus lentus	NSJ-14	NMDC60014092	96.1913	0.858587	MGYG-HGUT-02321	0.0295179	Cultured (human gut)
Taxon_96	Ruminococcus intestinalis	NSJ-71	NMDC60014093	99.9114	0.375712	MGYG-HGUT-02570	0.0198862	Uncultured MAGs
Taxon_97	Paeniclostridium hominis	NSJ-45	NMDC60014094	27.0151	0.000403033	MGYG-HGUT-00075	0.0234513	Cultured (human gut)
Taxon_98	Romboutsia faecis	NSJ-18	NMDC60014107	64.2161	0.00189409	No Hit in UHGG	N/A	No representative in UHGG
Taxon_99	Intestinimonas massiliensis	NSJ-30	NMDC60014095	100	0.14406	MGYG-HGUT-01502	0.0178909	Cultured (human gut)
Taxon_100	Hydrogeniiclostridium hominis	NSJ-41	NMDC60014096	99.5571	0.0159091	No Hit in UHGG	N/A	No representative in UHGG
Taxon_101	Catenibacterium faecis	NSJ-22	NMDC60014097	96.457	0.0203735	MGYG-HGUT-00244	0.0243695	Cultured (human gut)
Taxon_102	Eubacterium hominis	New-5	NMDC60014098	99.5571	0.0167561	MGYG-HGUT-00223	0.00641996	Cultured (human gut)
Taxon_103	Holdemanella hominis	L34	NMDC60014099	80.248	0.0782903	MGYG-HGUT-00253	0.04288	Cultured (human gut)
Taxon_104	Megasphaera hominis	NSJ-59	NMDC60014100	80.5137	0.0040628	MGYG-HGUT-00558	0.015998	Uncultured MAGs
Taxon_105	Veillonella hominis	NSJ-78	NMDC60014101	85.3853	0.023245	MGYG-HGUT-01349	0.0291421	Cultured (human gut)
Taxon_106	Tissierella hominis	NSJ-26	NMDC60014102	57.8388	0.0012875	No Hit in UHGG	N/A	No representative in UHGG
Taxon_107	Fusobacterium hominis	NSJ-57	NMDC60014103	45.7927	0.00407012	MGYG-HGUT-00914	0.00763299	Cultured (unknown)
Taxon_108	Escherichia hominis	NSJ-73	NMDC60014104	73.5164	0.311497	MGYG-HGUT-02506	0.0291421	Cultured (human gut)
