# Supplementary material for: Enlightening the taxonomy darkness of human gut microbiomes with a cultured biobank
Source: Microbiome. 2021 May 21;9:119. doi: 10.1186/s40168-021-01064-3 (PMC8140505; doi:10.1186/s40168-021-01064-3)
Supplement: Supplementary file 13 — Additional file 12: Table S11. The number of genes in hGMB.catalog matched to UHGP, IGC. [file 40168_2021_1064_MOESM13_ESM.xlsx]

## Sheet: Sheet2
Table S11. The number of genes in hGMB.catalog matched to UHGP, IGC
Catalog	Number of nonredundant genes	Number of genes hit on UHGP (60% identity)	Number of genes hit on IGC (60% identity)	Number of genes hit on UHGP (40% identity)	Number of genes hit on IGC (40% identity)
hGMB.catalog	341876	296488	261894	309207	296952
